# Supplementary material for: Elenbecestat and Compound 89 Potently Inhibit BACE1 but Not BACE2 When Subchronically Dosed in Non‐Human Primates
Source: Proteomics. 2025 Nov 27;26(1):100–7. doi: 10.1002/pmic.70082 (PMC12809003; doi:10.1002/pmic.70082)
Supplement: Supplementary file 2 — Supporting Table 1: pmic70082 sup 0002 Tables.zip. [file PMIC-26--s002.zip › Supplementary Tables.xlsx]

## Sheet: Info
Sheet/column	Description
Table_S1	Samples names - compound 89 study
A	raw file names
B	sample names
Table_S1	Samples names - elenbecestat/verubecestat study
A	raw file names
B	sample names
Table_S3	Results of CSF proteomics - compound 89 study
A	NCBI GI protein group
B	UniProt AC
C	NCBI AC protein group
D	Gene Names
E	First Protein Description
F-CG	Label-free quantification (LFQ) intensities of the protein groups for the individual samples
CH-FI	Number of identified precursors of the protein groups for the individual samples
FJ-IK	Number of identified peptides of the protein groups for the individual samples
IL	Indication (+) of potential contaminants
IM-KV	log2-transformed LFQ ratios relative to 0h
KW-LE	No. of quantifications relative to 0h
LF-LM	Mean log2 LFQ relative to 0h for the treatment and dosing time groups
LN-LQ	Log2 fold changes of treatment group comparisons
LR-LU	Student's t-test p-values of treatment group comparisons					p < 0.05 highlighted in red
LV-LY	-log10-transformed Student's t-test p-values of treatment group comparisons
Table_S4	Results of CSF proteomics - elenbecestat/verubecestat study
A	NCBI GI protein group
B	UniProt AC
C	NCBI AC protein group
D	Gene Names
E	First Protein Description
F-AQ	Label-free quantification (LFQ) intensities of the protein groups for the individual samples
AR-CC	Number of identified precursors of the protein groups for the individual samples
CD-DO	Number of identified peptides of the protein groups for the individual samples
DP	Indication (+) of potential contaminants
DQ-EH	Log2-transformed LFQ post-dose/pre-dose ratios
EI-EK	No. of post-dose/pre-dose quantifications
EL-EN	Mean log2 LFQ post-dose/pre-dose ratios for the treatment groups
EO-EQ	Log2 fold changes of treatment group comparisons
ER-ET	Student's t-test p-values of treatment group comparisons					p < 0.05 highlighted in red
EU-EW	-log10-transformed Student's t-test p-values of treatment group comparisons

## Sheet: Table_S1
raw file names	sample names
E1_10	vehicle_0h_1
E1_24	vehicle_0h_2
E2_56	vehicle_0h_3
E2_61	vehicle_0h_4
E3_19	vehicle_0h_5
E3_24	vehicle_0h_6
E4_56	vehicle_0h_7
E4_61	vehicle_0h_8
E1_56	compound_89_0h_1
E1_61	compound_89_0h_2
E2_19	compound_89_0h_3
E2_24_2_Redundant	compound_89_0h_4
E3_56	compound_89_0h_5
E3_61	compound_89_0h_6
E4_28	compound_89_0h_7
E4_33	compound_89_0h_8
E1_20	vehicle_8h_1
E1_25	vehicle_8h_2
E2_57	vehicle_8h_3
E2_62	vehicle_8h_4
E3_20	vehicle_8h_5
E3_25	vehicle_8h_6
E4_57	vehicle_8h_7
E4_62	vehicle_8h_8
E1_57	compound_89_8h_1
E1_62	compound_89_8h_2
E2_20	compound_89_8h_3
E2_25	compound_89_8h_4
E3_57	compound_89_8h_5
E3_62	compound_89_8h_6
E4_29	compound_89_8h_7
E4_34	compound_89_8h_8
E1_21	vehicle_24h_1
E1_26	vehicle_24h_2
E2_58	vehicle_24h_3
E2_63	vehicle_24h_4
E3_21	vehicle_24h_5
E3_26	vehicle_24h_6
E4_58	vehicle_24h_7
E4_63	vehicle_24h_8
E1_58	compound_89_24h_1
E1_63	compound_89_24h_2
E2_21	compound_89_24h_3
E2_26	compound_89_24h_4
E3_58	compound_89_24h_5
E3_63	compound_89_24h_6
E4_30	compound_89_24h_7
E4_35	compound_89_24h_8
E1_22	vehicle_176h_1
E1_27	vehicle_176h_2
E2_59	vehicle_176h_3
E2_75	vehicle_176h_4
E3_22	vehicle_176h_5
E3_27	vehicle_176h_6
E4_59	vehicle_176h_7
E4_75	vehicle_176h_8
E1_59	compound_89_176h_1
E1_75	compound_89_176h_2
E2_22	compound_89_176h_3
E2_27	compound_89_176h_4
E3_59	compound_89_176h_5
E3_75	compound_89_176h_6
E4_31	compound_89_176h_7
E4_36	compound_89_176h_8
E1_23	vehicle_192h_1
E1_55	vehicle_192h_2
E2_60	vehicle_192h_3
E2_79	vehicle_192h_4
E3_23	vehicle_192h_5
E3_55	vehicle_192h_6
E4_60	vehicle_192h_7
E4_79	vehicle_192h_8
E1_60	compound_89_192h_1
E1_79	compound_89_192h_2
E2_23	compound_89_192h_3
E2_55	compound_89_192h_4
E3_60	compound_89_192h_5
E3_79	compound_89_192h_6
E4_32	compound_89_192h_7
E4_64	compound_89_192h_8

## Sheet: Table_S2
raw file names	sample names
009	elenbecestat_pre_1
013	elenbecestat_post_1
017	elenbecestat_pre_2
021	elenbecestat_post_2
025	elenbecestat_pre_3
029	elenbecestat_post_3
033	elenbecestat_pre_4
037	elenbecestat_post_4
041	elenbecestat_pre_5
045	elenbecestat_post_5
049	elenbecestat_pre_6
053	elenbecestat_post_6
057	elenbecestat_pre_7
061	elenbecestat_post_7
065	verubecestat_pre_1
069	verubecestat_post_1
073	verubecestat_pre_2
077	verubecestat_post_2
081	verubecestat_pre_3
085	verubecestat_post_3
089	verubecestat_pre_4
093	verubecestat_post_4
097	verubecestat_pre_5
101	verubecestat_post_5
105	verubecestat_pre_6
109	verubecestat_post_6
113	verubecestat_pre_7
117	verubecestat_post_7
129	vehicle_pre_1
133	vehicle_post_1
145	vehicle_pre_2
149	vehicle_post_2
153	vehicle_pre_3
157	vehicle_post_3
177	vehicle_pre_4
181	vehicle_post_4
185	vehicle_pre_5
189	vehicle_post_5

## Sheet: Table_S3
Results of CSF proteomics - compound 89 study
					LFQ	LFQ	LFQ	LFQ	LFQ	LFQ	LFQ	LFQ	LFQ	LFQ	LFQ	LFQ	LFQ	LFQ	LFQ	LFQ	LFQ	LFQ	LFQ	LFQ	LFQ	LFQ	LFQ	LFQ	LFQ	LFQ	LFQ	LFQ	LFQ	LFQ	LFQ	LFQ	LFQ	LFQ	LFQ	LFQ	LFQ	LFQ	LFQ	LFQ	LFQ	LFQ	LFQ	LFQ	LFQ
NCBI GI protein group	UniProt AC	NCBI AC protein group	Gene Names	First Protein Description	vehicle_0h_1	vehicle_8h_1	vehicle_24h_1	vehicle_176h_1	vehicle_192h_1	vehicle_0h_2	vehicle_8h_2	vehicle_24h_2	vehicle_176h_2	vehicle_192h_2	compound_89_0h_1	compound_89_8h_1	compound_89_24h_1	compound_89_176h_1	compound_89_192h_1	compound_89_0h_2	compound_89_8h_2	compound_89_24h_2	compound_89_176h_2	compound_89_192h_2	compound_89_0h_3	compound_89_8h_3	compound_89_24h_3	compound_89_176h_3	compound_89_192h_3	compound_89_0h_4	compound_89_8h_4	compound_89_24h_4	compound_89_176h_4	compound_89_192h_4	vehicle_0h_3	vehicle_8h_3	vehicle_24h_3	vehicle_176h_3	vehicle_192h_3	vehicle_0h_4	vehicle_8h_4	vehicle_24h_4	vehicle_176h_4	vehicle_192h_4	vehicle_0h_5	vehicle_8h_5	vehicle_24h_5	vehicle_176h_5	vehicle_192h_5
1140105795;1140105825;982252714;982252716	I7GKG4	ref|NP_001272076|complexin-2;ref|NP_001335373|complexin-2;ref|XP_015306848|PREDICTED:;ref|XP_015306849|PREDICTED:	CPLX2		334003	402840	669577	375450	378874	455336				401083		343193	405256	513132	554910		448313		521877	655813	313668	407828	342648	465235	358874						456774	502164	472084	488831	473554	573507	363550		414166	431365	438714	400043	424220	409348	372595
1152002875		ref|NP_001274607|CD14	CD14	molecule precursor	43953300	36143600	44005600	38268500	38047000	45946900	39747700	52410000	41002400	44130400	40551600	36694400	45667100	34191800	35932800	60520600	62480700	66542500	52856700	56525600	48108600	47092100	48511100	39417800	44241300	46416000	53577700	49992900	48894600	49505300	43857600	42352800	44435600	36652700	40138900	60970900	69011300	66508400	66142400	68664600	43300900	46821000	53810400	49602800	54771600
229772914	C3W4Y8	ref|YP_002884229|cytochrome	COX2	c oxidase subunit II (mitochondrion)																1191820
544397469;544397474;982221160;982221162	A0A2K5TPK4	ref|XP_005539674|PREDICTED:;ref|XP_005539675|PREDICTED:;ref|XP_015287380|PREDICTED:;ref|XP_015287388|PREDICTED:	HNRNPU	heterogeneous nuclear ribonucleoprotein U isoform X1						3729840					1429940																						2803440											94712.7
544397576;544397578;544397580;544397582;982221271	A0A2K5WP64;A0A2K5WPG7;G7NWL7	ref|XP_005539715|PREDICTED:;ref|XP_005539716|PREDICTED:;ref|XP_005539717|PREDICTED:;ref|XP_005539718|PREDICTED:;ref|XP_015289977|PREDICTED:	PLD5	inactive phospholipase D5 isoform X1
544397627		ref|XP_005539737|PREDICTED:	GREM2	gremlin-2
544397689;982221349	A0A2K5V0K1	ref|XP_005539761|PREDICTED:;ref|XP_015292686|PREDICTED:	MTR	methionine synthase isoform X1
544397701;544397703;544397707		ref|XP_005539767|PREDICTED:;ref|XP_005539768|PREDICTED:;ref|XP_005539770|PREDICTED:	LGALS8	galectin-8 isoform X1
544397733	A0A2K5UK97	ref|XP_005539781|PREDICTED:	NID1	nidogen-1	7750720	6925390	8032030	7476720	7241740	5426960	4692660	5684540	5256210	5073660	9732000	8714450	9113320	8835550	8153930	7873800	8283120	8436850	8461360	7950880	6497380	6762030	7378360	6965260	7634180	5171930	6534380	6312940	6594780	5970930	8947320	8604920	9182280	8300750	8560750	7891520	9015640	8552270	8936510	8385300	6842960	7962740	7714050	7733610	7097500
544397762;544397764;982221407	A0A2K5WD80;A0A2K5WD55	ref|XP_005539794|PREDICTED:;ref|XP_005539795|PREDICTED:;ref|XP_015294463|PREDICTED:	TBCE	tubulin-specific chaperone E isoform X2
544397945		ref|XP_005539863|PREDICTED:	GALNT2	polypeptide N-acetylgalactosaminyltransferase 2	1746370	1524710	1569040	1475250	1570360	1481600	1572600	1886550	1353650	1714160	1865910	1598400	1752040	1596140	1626160	1577230	1529630	1587690	1397280	1624320	1499230	1482920	1496030	1552370	1586770	1713600	1543480	1900130	1684340	1622490	1718770	1616050	1642810	1570180	1678270	1644910	1399860	1632240	1363080	1702760	1367210	1431200	1509990	1423510	1497090
544398058	G7NU30	ref|XP_005539905|PREDICTED:	ALDH9A1	4-trimethylaminobutyraldehyde dehydrogenase		598841	418321	463586		482080	826011				542578	767807				209377			965150	280614	430240	380149	305221		556495				549061			518006		596856	354897	549716	202735		556129		255496	174054	191864	283094	242540
544398128	A0A2K5VT40	ref|XP_005539938|PREDICTED:	CREG1	protein CREG1	1308800	1010440	1340140	1321100	1094960	1735780	1716680	1898670	1435370	1856670	1319590	1220120	1223190	1188010	1367160	1253580	1335970	1198740	1006670	1244050	767468	974496	984992	1068480	1135280	1871220	1617980	1847330	1594190	1454370	1389780	1324130	1514060	1395640	1221340	1274510	1228460	1329930	1278140	1217370	1158870	1208060	1443860	1108700	823048
544398139;544398141	A0A2K5VTC5	ref|XP_005539943|PREDICTED:;ref|XP_005539944|PREDICTED:	MPZL1	myelin protein zero-like protein 1 isoform X1		884152		862459	755621																1098200	754032	520382	940230	569166																1219250
544398210	A0A2K5VRK7	ref|XP_005539976|PREDICTED:	DPT	dermatopontin	1448590	1404170	1361060	1426770	1413380	1008300	1365250		1340970	974500	1595310	1445620	1357530	1423220	1432770	1465550	1752780	1537550	1479410	1581940	1091770	1000960	1062550	1070240	1001780		1002190	940607	937329	973623	1531290	1349460	1618940	1413000	1264260	1391700	1449830	1206080	1677290	1486090	1336690	1254810	1514320	1237280	1021430
544398250	A0A2K5TJA4	ref|XP_005539992|PREDICTED:	F5	coagulation factor V	8534950	7448970	9940140	6913530	6788090	13766400	14827700	18773100	10723700	9397630	10025200	10603400	12371100	9866920	7467200	12015200	12570800	16393600	9685330	10913500	11957600	11829100	11043800	10901200	9947030	19926900	19266400	17982400	19040700	17584100	12452200	13237400	10890800	14757400	11351900	14848500	17914400	15564800	19093400	15979600	9968540	9487590	8548330	9595770	10034200
544398259	A0A2K5W1G2	ref|XP_005539996|PREDICTED:	SELL	L-selectin isoform X1	403997	354110	381117	362989	380331	1162870	1023780	1087570	1165440	1391410	224147	205126		287847	306439	937676	883270	843365	645528	829690	219985	311050	324055	297368	362829	1194420	1232790	1164000	1053550	1093450		244887	333040	193811	220901	843136	627034	836078	610444	774090	415697	302388	412608	307738	350016
544398369	A0A2K5VVC3	ref|XP_005540048|PREDICTED:	MYOC	myocilin	8611910	7758130	9693720	6845810	8768990	7897640	6963220	9392880	7337310	7499350	6924210	4969650	6862730	4885800	5333430	6731070	7010910	7815040	6030410	6686240	7240770	7516300	8456890	7187280	8178780	7776980	7993890	8436660	9376010	8767990	6270690	5619370	6688900	5178090	6535910	6784050	7233530	7762990	7417350	7266390	7449810	7884690	9050840	7279120	8975620
544398428;982221808	A0A2K5WU20;A0A2K5WTS1	ref|XP_005540066|PREDICTED:;ref|XP_015300983|PREDICTED:	LOC102138783	SUN domain-containing ossification factor isoform X1	829820	776205	741962	693294		361121		358871	284521	301105		758169	781687	905359	822062	806590	802360	850197	944708	887748	607153	605503	630297	551862	622149	661505	679749	403112		745682	562565	743505	629562	733991	664325	688902	707610	630652	610562	646877	740450		739960	504915	485596
544398497	A0A2K5UYN7	ref|XP_005540094|PREDICTED:	SERPINC1	antithrombin-III	40257300	36584200	38925400	33860900	38745000	107853000	96486300	108080000	110997000	111726000	26145400	26661000	25402600	26630300	29377200	65670400	63290100	56358500	50647700	56829700	21975200	23689100	24781700	29621600	33439400	105357000	101597000	109506000	87050600	87835400	28599900	28197400	37782000	26650100	31288400	53747700	53505300	56331600	47976000	50241300	35364200	35793200	41042400	31503000	41137200
544398527;544398529	Q4R4P3	ref|XP_005540108|PREDICTED:;ref|XP_005540109|PREDICTED:	CACYBP	calcyclin-binding protein isoform X1
544398544;982221954	A0A2K5TRP8	ref|XP_005540114|PREDICTED:;ref|XP_015301393|PREDICTED:	TNR	tenascin-R isoform X1	2754980	3408860	2907370	3375240	3107830	2267770	2598690	2253060	2092030	1922130	3346650	3986270	3350840	3976130	3512970	2801980	3213160	2997390	3528830	2921960	2966760	3003370	2854490	3006290	2810310	2512080	2800110	2605200	2687660	2449520	3371190	3522100	3058060	3858240	3476260	2822560	3659210	2768760	3534000	3089020	3095860	3213550	2698660	3189950	2435680
544398577;982221993	A0A2K5U6K1	ref|XP_005540129|PREDICTED:;ref|XP_015301499|PREDICTED:	PAPPA2	pappalysin-2	953745	994753	933215	1028010	1058410	644606	680058	511205	532695	501461	745120	865345	720892	907097	825726	662109	778829	703768	721476	808627	801327	887672	890074	923449	962522	664245	635581	706488	540724	671893	802249	812506	716809	753458	710596	707986	683579	664965	657627	650543	985509	985107	924219	934870	1028350
544398645		ref|XP_005540159|PREDICTED:	FAM20B	glycosaminoglycan xylosylkinase	630043	471512	617073	536069	557791	656688	474195	745064	409724	602541	724078	479104	593514	517223	558847	588094	503096	647821	365033	605230	506639	480029	570706	530758	629073	538545	585489	764747	498136	639550	679314	576362	697780	629877	603374	565676	502508	661962	498833	593428	540113	456745	658327	500292	638965
544398704;544398708;544398710;544398712;544398716;982222097		ref|XP_005540187|PREDICTED:;ref|XP_005540189|PREDICTED:;ref|XP_005540190|PREDICTED:;ref|XP_005540191|PREDICTED:;ref|XP_005540193|PREDICTED:;ref|XP_015301869|PREDICTED:	TOR1AIP1	torsin-1A-interacting protein 1 isoform X1
544398724;544398732;982222084	A0A2K5X0X5	ref|XP_005540197|PREDICTED:;ref|XP_005540201|PREDICTED:;ref|XP_015301826|PREDICTED:	TOR1AIP2	torsin-1A-interacting protein 2	199513	186034	206391	223873	196568						205920	193470	188523	161211	136304	184508	173668	157953	192800	119239	201203	214402	229126	217984	224767		166444		149410	139371	190263	184360	241104	144037	173125	170948	182608	183274	208126	197256	258777	219671	214955	223668	276079
544398734		ref|XP_005540202|PREDICTED:	QSOX1	sulfhydryl oxidase 1 isoform X1	11602600	9948010	11919400	11159000	10357100	11394200	10500700	12308400	10783200	10070300	10970900	10300700	11584500	10582400	10126600	10141700	10672100	11646200	9422830	10820900	11247000	10676800	10766800	10950700	11006900	10332000	13061800	12826800	12711400	12806800	11749300	11157100	11461800	10430200	11289400	11257800	11363500	10794900	11061000	10471600	10224300	10449100	11144300	10554700	11386500
544398778	A0A2K5TNL4	ref|XP_005540219|PREDICTED:	GLUL	glutamine synthetase isoform X1														111520		194076			120704	24407.6	294977			147418						65825.4		41527.9					30197.9		450635
544398813;544398822;982222188;982222190;982222192;982222194;982222196;982222198;982222200	G7NXG9	ref|XP_005540236|PREDICTED:;ref|XP_005540240|PREDICTED:;ref|XP_015302131|PREDICTED:;ref|XP_015302132|PREDICTED:;ref|XP_015302134|PREDICTED:;ref|XP_015302139|PREDICTED:;ref|XP_015302142|PREDICTED:;ref|XP_015302146|PREDICTED:;ref|XP_015302152|PREDICTED:	NPL	N-acetylneuraminate lyase isoform X7
544398824	A0A2K5WUX1	ref|XP_005540241|PREDICTED:	DHX9	ATP-dependent RNA helicase A isoform X1																																	80014.6											48727.9
544398831	A0A2K5W249	ref|XP_005540244|PREDICTED:	LAMC1	laminin subunit gamma-1 isoform X1	2494870	2567160	2504090	2717420	2465000	1978410	1863110	1761730	1881540	1755570	3170940	3056420	3137260	3169800	3149230	2804040	3031310	2823200	3298600	2788180	2364470	2572930	2668400	2487470	2589150	1972800	2142380	2015560	2242190	2041570	3073530	2929960	3089820	2890560	3138650	2734710	3071860	3008060	3123640	2895120	2509820	2779750	2729460	2658930	2491430
544398961;982222338;982222341;982222343;982222345;982222347;982222349;982222351;982222353	A0A2K5TLR4	ref|XP_005540300|PREDICTED:;ref|XP_015302579|PREDICTED:;ref|XP_015302587|PREDICTED:;ref|XP_015302594|PREDICTED:;ref|XP_015302597|PREDICTED:;ref|XP_015302602|PREDICTED:;ref|XP_015302606|PREDICTED:;ref|XP_015302613|PREDICTED:;ref|XP_015302618|PREDICTED:	HMCN1	hemicentin-1 isoform X2	225037	190589	267810	202617	208641	158649					261794	157316	226585	171521	173275	244470	240890	293705	168413	242390	209221	176312	242918	194210	233674		136148	212120			203432	187568	221554	155035	193309	214970	251438	263034	241489	272303	173079	283585	250417	267103	285894
544398969;544398975;982222363;982222367;982222370		ref|XP_005540303|PREDICTED:;ref|XP_005540306|PREDICTED:;ref|XP_015302647|PREDICTED:;ref|XP_015302657|PREDICTED:;ref|XP_015302664|PREDICTED:	PRG4	proteoglycan 4 isoform X1	231888	153012	228976	217174	187210						218530	165617	247563	138463	166215	352612	221528	402442	163065	222520	271952	181632	203387	296944	195758			203168			303181	282421	287698	276775	214364	444611	474380	424977	507005	402041		229304	253798	461453	465250
544399060;544399064;544399066;548961943;982220878	G7NXD9;I7GPE5	ref|NP_001271832|60;ref|XP_005540333|PREDICTED:;ref|XP_005540335|PREDICTED:;ref|XP_005540336|PREDICTED:;ref|XP_015301024|PREDICTED:	TROVE2	60 kDa SS-A/Ro ribonucleoprotein isoform X1
544399107	A0A2K5WYX9	ref|XP_005540354|PREDICTED:	CFH	complement factor H isoform X1	96675200	104451000	101436000	97767900	104810000	116871000	118056000	111238000	118828000	123926000	99443700	98574400	104418000	92977800	100757000	91244900	100733000	98948200	97789900	101633000	89560300	90490100	93148700	83065000	89822400	108570000	116417000	123344000	105872000	109802000	92917300	86338900	109141000	82024500	93630400	92528400	96390600	99321300	97438000	90984400	95469500	96038900	106024000	94861800	100646000
544399109		ref|XP_005540355|PREDICTED:	CFH	complement factor H isoform X2
544399113;544399115	G8F5N7	ref|XP_005540357|PREDICTED:;ref|XP_005540358|PREDICTED:	LOC102134603	complement factor H-related protein 2 isoform X1	4779960	4904240	4908690	4743510	5180800	12436100	15723000	13351200	13686300	16592000	5284010	5260870	4990060	6283460	6059850	9249210	9864550	9252640	9553920	10489400	6151980	6096140	6028310	5310230	5067630	12793000	13998200	12156800	11598000	12608100	5452900	5682630	9845590	5784780	5757070	8987260	8838420	9609280	9273220	9212650	5241380	5482720	6127150	5659330	5283470
544399119;544399121	A0A2K5WEG5	ref|XP_005540360|PREDICTED:;ref|XP_005540361|PREDICTED:	CFHR5	complement factor H-related protein 5 isoform X1		115663					146466	165578								486962	322790	451395	237297	415425	258801	236333	228437		143350	306630		149760		119666			239666	170305		445429	290951	405797	317004	391725	225476	177724	239731	256902	219324
544399125;544399127	A0A2K5TS80	ref|XP_005540363|PREDICTED:;ref|XP_005540364|PREDICTED:	F13B	coagulation factor XIII B chain isoform X1	263747	246727	334213	230077	244318	641359	597458	863146	584500	571373	354604	283520	213541	234814	225040	768478	611805	720257	261347	534038	253312	234158	249201	246421	254030	752758	763871	789145	502079	498937	285915	346136	1005700	299581	310562	648091	512178	545138	400940	511597	312423	288179	397163	303329	334451
544399181;544399183;544399185;544399187;544399189	A0A2K5VQ76;A0A2K5VQ77	ref|XP_005540386|PREDICTED:;ref|XP_005540387|PREDICTED:;ref|XP_005540388|PREDICTED:;ref|XP_005540389|PREDICTED:;ref|XP_005540390|PREDICTED:	PTPRC	receptor-type tyrosine-protein phosphatase C isoform X1											637257	788965	701282	743216	989093			381755		428129								311159			775586	693705	678239	762894	863531	389971	442676	349993	382933	352589	321705			430208	367349
544399296	A0A2K5WB38	ref|XP_005540434|PREDICTED:	PKP1	plakophilin-1	472145	1348170	915943	737747	788270	1459440	2942970	643442	1164200	906006	1113440	1072030	412157	977440	447778	327127	705130	464450	4853380	738847	809903	447652	387816	692343	846884	356780	742792	1264120	1574220	1200760	719528	3261980	302822	1024980	514178	3887450	440616	439726	2010300	629311	335818	140699	272687	293992	486804
544399304	A0A2K5VPG3	ref|XP_005540438|PREDICTED:	LOC102135846	ladinin-1 isoform X1
544399367		ref|XP_005540469|PREDICTED:	SHISA4	protein shisa-4
544399379	A0A2K5TWX6	ref|XP_005540475|PREDICTED:	RNPEP	aminopeptidase B isoform X1																				114119																	64447.6
544399416;544399418;544399420;982222773	G7NWD9	ref|XP_005540493|PREDICTED:;ref|XP_005540494|PREDICTED:;ref|XP_005540495|PREDICTED:;ref|XP_015303654|PREDICTED:	SYT2	synaptotagmin-2	478088	561848	444062	535556	449450	502930	497932	387130	492495	474232	515073	572570	483653	654554	617818	425858	453918	440688	617069	589271	420500	520934	441520	463225	454227		526039	523211	557316	578461	499342	459611	435618	485016	562900	523101	477665	493155	580839	534912	452748	432626	429514	439662	473898
544399483	A0A2K5UAI4	ref|XP_005540522|PREDICTED:	LOC102131151	NADH-cytochrome b5 reductase 1 isoform X2
544399525	A0A2K5WAY0	ref|XP_005540540|PREDICTED:	CHI3L1	chitinase-3-like protein 1	57362200	57369800	47468300	58858000	57109000	87024100	95458000	74332900	96902200	92195800	69445700	75732800	70153000	78987700	85351700	59528100	71847000	61563300	91195100	82866000	54841600	55781000	56555500	54249200	56434100	80226800	82937600	83360400	105161000	111359000	72657600	66390500	60204800	65241600	69432300	64017700	73930900	69361500	71065400	66184800	54170400	49478800	51291700	47867400	55671100
544399527	A0A2K5VUR4	ref|XP_005540541|PREDICTED:	CHIT1	chitotriosidase-1 isoform X2	16749800	15620100	15347200	16355100	16228200	26302300	27472800	23027800	30736000	28464400	9756420	8934210	8144340	8770520	9829810	18095200	19356400	17337000	21841900	20479000	13108500	12403100	12829600	12933200	13702600	26429500	29188700	31326700	35350200	33776200	9430660	8778240	8833660	7595140	8550940	18982900	19356400	18897200	19904000	20286000	14696200	12942800	14070000	14647300	18479400
544399540	G7NVF6	ref|XP_005540546|PREDICTED:	FMOD	fibromodulin	3406800	2963690	3849010	3152900	2977230	4093960	3784220	6026080	3887840	4895110	4857120	4153180	4859430	3448340	3855390	3385430	3726200	4156640	2774240	3134620	3350020	3392900	3091060	3933770	3472380	3005360	5036030	4213670	5060380	4504740	4914240	5210240	4892310	4500080	4380230	3228790	4283610	4289700	4336870	4105650	2562320	3938520	3492360	3752150	3093850
544399547;544399549	G7NVF5	ref|XP_005540548|PREDICTED:;ref|XP_005540549|PREDICTED:	PRELP	prolargin	1373210	1182710	1826440	1266150	1168910	862160	986534	1533570	684072	588916	998445	856951	1503890	796297	727851	734295	742845	1220300	628939	658184	1924710	1939500	1906930	1956610	2122360	1010940	1647900	1445580	1942430	1730300	1704770	1648980	1490890	1581820	1630290	1077220	1311220	1170530	1607640	1277510	1489380	1816270	1875680	1935230	2301940
544399593	G7NVE9	ref|XP_005540571|PREDICTED:	SNRPE	small nuclear ribonucleoprotein E
544399693;982223015;982223017;982223022;982223024;982223026;982223030	A0A2K5VE22	ref|XP_005540617|PREDICTED:;ref|XP_015304267|PREDICTED:;ref|XP_015304273|PREDICTED:;ref|XP_015304283|PREDICTED:;ref|XP_015304288|PREDICTED:;ref|XP_015304295|PREDICTED:;ref|XP_015304302|PREDICTED:	NFASC	neurofascin isoform X4	6374650	6658430	6131550	6928560	6500040	4805540	4830060	4096620	4365510	3919240	6318430	6748990	6417880	6682500	6287580	5627850	5698860	5367030	5816120	5450920	6705190	6650840	6559270	6729170	6538920	4852480	4709980	5138540	5121200	5093890	6030040	6169040	5880420	6540600	6468310	6211090	6011370	5133200	5720520	5754580	6480620	6388700	5953110	6098830	6296880
544399703;544399705;544399707;544399709		ref|XP_005540622|PREDICTED:;ref|XP_005540623|PREDICTED:;ref|XP_005540624|PREDICTED:;ref|XP_005540625|PREDICTED:	NFASC	neurofascin isoform X16
544399713;544399717;982223057		ref|XP_005540627|PREDICTED:;ref|XP_005540629|PREDICTED:;ref|XP_015304365|PREDICTED:	CNTN2	contactin-2	39115400	37802200	36059800	36785600	40969400	40954900	36831300	36089400	34921800	38696900	38559500	33633500	28365500	30808200	31016200	41390800	35927200	29537100	34913700	36426000	36573800	29548500	27060900	27721400	31592200	41773400	32946000	30396900	31714000	34841200	45292900	41427200	44397300	38845500	41332500	46298600	45574500	46541700	44327600	44233400	47989300	42062100	44560600	36498500	38257800
544399911	A0A2K5WMU9	ref|XP_005540721|PREDICTED:	PIGR	polymeric immunoglobulin receptor			347258													72415.4		186414		15586300	97484.2															133444	82227.5			60679.4	2736550
544399917		ref|XP_005540723|PREDICTED:	C1H1orf116	specifically androgen-regulated gene protein isoform X1
544399926	A0A2K5UQS7	ref|XP_005540727|PREDICTED:	YOD1	ubiquitin thioesterase OTU1																									136624
544399935;544399937;544399939;982223200	A0A2K5X1I0	ref|XP_005540731|PREDICTED:;ref|XP_005540732|PREDICTED:;ref|XP_005540733|PREDICTED:;ref|XP_015304768|PREDICTED:	C4BPB	C4b-binding protein beta chain isoform X1								87212.9			98157.2					116255				139486							168971						498943		146526	261458
544399941;544399943;544399945	A0A2K5UC71	ref|XP_005540734|PREDICTED:;ref|XP_005540735|PREDICTED:;ref|XP_005540736|PREDICTED:	LOC102142263	C4b-binding protein alpha chain isoform X1	2832320	1682710	3193820	1454340	2009810	5297680	3157420	7136350	4930200	6364260	5421990	1838830	1935140	1829670	1933580	6614020	4050540	5567560	2457320	5152120	3073590	2357150	2806200	2613310	2678860	7199440	5795730	6848840	4577260	4546310	2471760	3806720	28004200	3813380	4989950	6868620	4648700	6735040	4664370	6068850	3777210	3005870	4888550	5548580	4967920
544399954;544399956;544399958;544399960;544399962;982223219;982223221	A0A2K5X1U9;A0A2K5X1Z6	ref|XP_005540740|PREDICTED:;ref|XP_005540741|PREDICTED:;ref|XP_005540742|PREDICTED:;ref|XP_005540743|PREDICTED:;ref|XP_005540744|PREDICTED:;ref|XP_015304819|PREDICTED:;ref|XP_015304821|PREDICTED:	CD55	complement decay-accelerating factor isoform X7	8098410	8752890	7221160	7575240	7882170	6835230	5890470	5360580	5687830	5857090	8913550	8641540	9240510	9292080	9781760	8714830	8435790	7415860	9141050	8439570	6599690	6746240	7211320	6760570	7426040	6593150	6003770	6658620	6492970	6592110	9019900	8545540	8686820	8741290	9217230	8631410	8318970	8105940	8193190	8209140	8467840	7437460	8003680	7830980	7290360
544399964;544399966	A0A2K5URA2;A0A2K5URG6	ref|XP_005540745|PREDICTED:;ref|XP_005540746|PREDICTED:	CR2	complement receptor type 2 isoform X1		57759.5	88257.9			502433	418297	634798	533121	501312	106076	65493.1	72119.5			248985	209617	183590		130580						352308	422510	521901	481503	282892			218020			133861	112760	160757		123264		84216.5	74189.5
544399976;544399978;544399980;544399982;982223232;982223234;982223236	A0A2K5WCS2;A0A2K5WCL8;A0A2K5WCM2	ref|XP_005540749|PREDICTED:;ref|XP_005540750|PREDICTED:;ref|XP_005540751|PREDICTED:;ref|XP_005540752|PREDICTED:;ref|XP_015304853|PREDICTED:;ref|XP_015304861|PREDICTED:;ref|XP_015304864|PREDICTED:	CD46	membrane cofactor protein isoform X1	772189	732437	616100	817704	542309	625279	514201	479716	525179	723242	582226	562161	565569	631063	598480	611480	553401	511043	539329	641712	691225	887350	640791	699454	564042	585162	405777	521955	535305	469752	642203	551997	633359	503866	586413	524985	525973	532044	548744	595034	698239	608043	634821	522941	606671
544400004	A0A2K5W8T0	ref|XP_005540761|PREDICTED:	PLXNA2	plexin-A2	139878																				90789.4												110720		96508	196562		161547		164311
544400050		ref|XP_005540769|PREDICTED:	IRF6	interferon regulatory factor 6
544400204		ref|XP_005540839|PREDICTED:	NENF	neudesin	1712260	1650960	1586360	1692700	1601920	1798660	1383240	1529970	1695040	1454710	1462470	1391010	1266510	1520480	1197720	1186510	1308340	1370670	1678820	1351070	1806290	1467080	1543040	1543400	1580280	1507970	1555500	1649170	1746800	2099590	1482180	1380760	1288260	1319040	1361890	1352620	1341580	1295850	1375910	1356210	1557380	1275870	1722860	1508750	1575170
544400411;544400413;982223512;982223514		ref|XP_005540930|PREDICTED:;ref|XP_005540931|PREDICTED:;ref|XP_015305617|PREDICTED:;ref|XP_015305620|PREDICTED:	TGFB2	transforming growth factor beta-2 isoform X1	1221580	1041580	1138110	1216600	984343	1317850	1364730	1633890	1230690	909960	776198	1056570	900582	953216	558543	947439	1052500	1193310	1049130	766245	1905390	1598630	1415030	1618870	1270010	1496370	2045380	1331060	1715070	1398140	907490	1262990	839409	1408110	982887	949937	1477650	1080080	1461510	1086550	1630800	1415920	1416510	1599550	1558120
544400437;544400439	A0A2K5VXT8	ref|XP_005540938|PREDICTED:;ref|XP_005540939|PREDICTED:	EPRS	bifunctional glutamate/proline--tRNA ligase isoform X1																												256970					31646.7			28821.3
544400453	A0A2K5X6T8	ref|XP_005540946|PREDICTED:	IARS2	isoleucine--tRNA ligase, mitochondrial
544400515;544400517		ref|XP_005540968|PREDICTED:;ref|XP_005540969|PREDICTED:	MIA3	melanoma inhibitory activity protein 3 isoform X3	585492	654351	574716	610376	491948	539028	640160	541075	586458	428482	630918	657219	506709	708814	590384	587734	569286	492036	860673	506718	650188	620472	570636	574764	475970	441538	467957	430799	716023	544607	519062	528866	470047	604234	563257	546146	553953	522259	682148	526801	484811	510038	412942	526479	373224
544400603	G7NTW3	ref|XP_005541009|PREDICTED:	CNIH4	protein cornichon homolog 4 isoform X1
544400827;544400831;544469586;544469588;545686856;982281258	A0A158SIP9;Q2PG54	ref|NP_001270621|ADP-ribosylation;ref|XP_005541111|PREDICTED:;ref|XP_005541113|PREDICTED:;ref|XP_005570791|PREDICTED:;ref|XP_005570792|PREDICTED:;ref|XP_015286354|PREDICTED:	ARF1;ARF3	ADP-ribosylation factor 1 isoform X1	510975	336589	490276	362609	343821	339364	238526	362615	178098	267199	468806	362740	382734		306569	272176	334082	348925	448759	295108	341875		312648	256127	345518		567680	384411	418530	308994	229527	372494	380901	293636	367851	501631	412431	293662	324576	356227	395794	393705	621271	516687	674810
544400887;544402902;544429574;544429578;544429674;544429738;544429748;544429767;544429844;544468401;554790386;982246896;982246898;982246901	G7NTR6;A0A2K5UJK7;A0A2K5UF51;A0A2K5UN85;G7P2M2;G8F3V0	ref|NP_001273073|histone;ref|XP_005541140|PREDICTED:;ref|XP_005542099|PREDICTED:;ref|XP_005553797|PREDICTED:;ref|XP_005553799|PREDICTED:;ref|XP_005553843|PREDICTED:;ref|XP_005553866|PREDICTED:;ref|XP_005553871|PREDICTED:;ref|XP_005553880|PREDICTED:;ref|XP_005553918|PREDICTED:;ref|XP_005570273|PREDICTED:;ref|XP_015305249|PREDICTED:;ref|XP_015305250|PREDICTED:;ref|XP_015305252|PREDICTED:	LOC102117971;LOC102118091;LOC102118097;LOC102118844;LOC102119981;LOC102120368;LOC102124317;LOC102132379;LOC102137365;LOC102137997;LOC102141626;LOC102144583;LOC107126377;LOC107129593	histone H2A type 3	993758		1427780	1474620		1667550					2747400	901929	685293	1057740	724528	865994		1639370	2451500	7562070	7466680	585119	992963	835565	1033860	1254650		977462	2516240	1249020	1348240	2898000	19069600	2388990	3326660		1708200	1030030	2993640	1400120	2019480	1115730	1216100	8349630	2940020
544401013		ref|XP_005541201|PREDICTED:	OLFML2B	olfactomedin-like protein 2B isoform X3	542495	412975	576127	756004	462325						674872	671195	521131	617568	540382	753547	905432	836062	609254	663352	730595	776816	674295	701188	584701				731550	416434	545066	584770	566539	547058	493959	773524	777565	690501	662955	631202	452355	678030	569981	805441	416239
544401060		ref|XP_005595998|PREDICTED:	HSPA6	LOW QUALITY PROTEIN: heat shock 70 kDa protein 6
544401094	G7NXB1	ref|XP_005541239|PREDICTED:	MPZ	myelin protein P0	1878580	1766930	1543680	1718030	1857060	912475	1324240	903674	768108	924952	1811950	1027230	1480890	880379	1114800	664552	653344	604231	626090	571087	1697280	1868540	1698900	973953	1224150		1307490	1078230	959406	1206570	1391690	940808	1093470	1134880	1271820	590027	798558	674759	1032960	838929	1080760	1235610	1511430	1351010
544401118	G7NXA8	ref|XP_005541251|PREDICTED:	APOA2	apolipoprotein A-II	142919000	105371000	175103000	95765600	105527000	285166000	218882000	365918000	236211000	320525000	73184500	40923000	95731400	44819800	42635600	190849000	125006000	199546000	84485500	139969000	131385000	124984000	123655000	121055000	126976000	506350000	451638000	546815000	453446000	510367000	115620000	102174000	351689000	116189000	119903000	256851000	212989000	190055000	174403000	226961000	116113000	122992000	197260000	160655000	156645000
544401123	Q8SPW1	ref|XP_005541253|PREDICTED:	FCER1G	high affinity immunoglobulin epsilon receptor subunit	565084		408094		358827						190352		225071		154232	342075					527275		323795	194065	379905	468043		327206			278929	194160	219274			348970			271812				385793	315750	569804
544401125	A0A2K5X742	ref|XP_005541254|PREDICTED:	ADAMTS4	A disintegrin and metalloproteinase with thrombospondin	3312900	2702440	3065550	2698580	2836870	2908490	3238100	3338270	2632600	2982010	2581500	2773870	3007170	2727750	2698500	2682630	3089260	3608260	3403890	2975180	3978060	3774810	3884170	4017550	3711930	3323650	3468550	3310660	2970300	3873090	2960810	2964410	2521050	3180080	3091860	3466860	3796090	3045720	3561420	2986270	3479760	3512880	3775200	3297730	3194580
544401127;544401129	A0A2K5TSC1	ref|XP_005541255|PREDICTED:;ref|XP_005541256|PREDICTED:	NDUFS2	NADH dehydrogenase
544401145	G7NXA4	ref|XP_005541263|PREDICTED:	B4GALT3	beta-1,4-galactosyltransferase 3	215812	198478	253763		169539	238932	130896			82552.9	227778	213797	273261		266788	307715		330251			255615	234091	243685	244803	283148		205334	203423	214323	197270	280694	303236		251839	271823	290522	295792	291951	266332	295344	271325	214775	273032	211843	231645
544401200;544401202	G7NX90	ref|XP_005541290|PREDICTED:;ref|XP_005541291|PREDICTED:	ITLN1	intelectin-1	371964	523630	1350670	658669	507005	985587	1385430	2644540	807053	1189990	415069	319641	1105050	429116	522112	405010	387031	949077	438649	418083	402463	457593	465349	595797	704924	2626100	1575090	2371030	2066220	1611770	1089520	988145	2071590	1165080	983848	1035390	780492	1070870	950919	883386	746404	957901	1481110	959134	774419
544401212;544401214;544401216	A0A2K5VXS2;A0A2K5VXR2	ref|XP_005541295|PREDICTED:;ref|XP_005541296|PREDICTED:;ref|XP_005541297|PREDICTED:	CD48	CD48 antigen isoform X1	352192	383637	338631	323995	339598	341724	232675	258854	304211	432687	370749	385292	373949	405760	423585	179879	196532	198219	209584	229887	300881	264525	295452	260095	268325	320749	269810	300031	285504	359910	426546	391573	412248	380444	391120	156260	211729	206686	197351	206394	355300	316306	338132	370703	309705
544401250;544401252	G7NWD0	ref|XP_005541313|PREDICTED:;ref|XP_005541314|PREDICTED:	COPA	coatomer subunit alpha isoform X1																																	113027
544401272	A0A2K5TS32	ref|XP_005541324|PREDICTED:	PEA15	astrocytic phosphoprotein PEA-15	190646	275383	268556	215511	202714	217244	253549	240661	219127	242964	173819	196422	223607	158841	243281	226946	206135	238926	259979	255136	202898		187512	130619	225469		204451	204011	166001	228648	128619	189236	266817	202783	199599	295633	227445	262403	206903	214777	202282	218763	251823	250368	275458
544401279	A0A2K5UV79	ref|XP_005541327|PREDICTED:	ATP1A2	sodium/potassium-transporting ATPase subunit alpha-2	1736510	1453880	1381880	1507460	1461700	1793070	1553680	1294040	1353340	1235620	1333960	1304330	1201290	1437080	1365210	1621590	1494590	1572150	1622710	1527690	1258680	1158050	1427410	1254420	1341390	1951340	1588110	1546060	1391930	1910080	1184890	1113900	1096970	1321320	1173290	1690640	1491720	1511150	1526270	1606470	1555830	1571710	1202060	1278410	1058470
544401303	A0A2K5X5N3	ref|XP_005541338|PREDICTED:	IGSF8	immunoglobulin superfamily member 8	23215000	23117800	23503700	20312900	21307900	18389800	19766800	18103000	14819900	14928600	23588000	22803900	22460900	21904100	19746000	15036100	16943000	18465200	16386500	15384700	20494100	21397700	21839700	23376100	20814500	14741600	22669300	20139200	19943100	20747800	22678700	24691900	22438200	24004900	22039600	17773100	20211300	17337600	19637600	19297500	21322300	21418700	21499600	24346500	20553600
544401330;544401332;544401334;982224924;982224926	A0A2K5WZ75	ref|XP_005541350|PREDICTED:;ref|XP_005541351|PREDICTED:;ref|XP_005541352|PREDICTED:;ref|XP_015310517|PREDICTED:;ref|XP_015310520|PREDICTED:	TAGLN2	transgelin-2		425583	419539			343854		490015	424540	394597	659112	467479	532154			538386	491272	644865	431366	718854	356487			532852	615766	641158	506104	453405	516387	267543	453094	895858	1161140	433384	621316	627343	682079	665889	624953	651511	430373	480768	610905	720248	730101
544401369		ref|XP_005541369|PREDICTED:	APCS	serum amyloid P-component	2383050	2601420	2398290	2732310	2282210	7143670	7893180	5956130	7160310	7254180	4002440	2607650	2160410	2901140	2559840	6611630	5493580	5458050	5934000	6864080	2955070	3199970	2550430	2486090	2151080	9469270	6896060	6963280	5263020	4258430	2431330	2783780	3418490	8327940	2436820	7141320	4731290	5866830	5242330	4731530	1606520	1374150	2118080	2381170	2349010
544401387;985482396	A0A2K5VW90;T2F972	ref|NP_001306378|gamma-interferon-inducible;ref|XP_005541376|PREDICTED:	IFI16	gamma-interferon-inducible protein 16
544401389;982224958;982224961		ref|XP_005541377|PREDICTED:;ref|XP_015310600|PREDICTED:;ref|XP_015310603|PREDICTED:	PYHIN1	pyrin and HIN domain-containing protein 1 isoform X1
544401444;544401446		ref|XP_005541402|PREDICTED:;ref|XP_005541403|PREDICTED:	KIRREL	kin of IRRE-like protein 1 isoform X1
544401449	A0A2K5W535	ref|XP_005541404|PREDICTED:	CD5L	CD5 antigen-like	4166630	4320860	4221640	3817330	4148550	3539340	3838660	3301340	4300340	3896140	3052820	2820430	2857930	2912960	2809740	4270210	4630160	4190920	4070180	4749690	3591790	3824950	3740860	3302250	3065160	3931090	3941790	3644130	3577100	3924100	2634430	2824160	4389150	2722180	2604820	3636890	4092430	4469490	4222400	4358670	4032160	4201760	4868650	5743090	4979890
544401543;544401545;982225066;982225070		ref|XP_005541447|PREDICTED:;ref|XP_005541448|PREDICTED:;ref|XP_015310927|PREDICTED:;ref|XP_015310935|PREDICTED:	PEAR1	platelet endothelial aggregation receptor 1 isoform X1
544401604	G7NV96	ref|XP_005541477|PREDICTED:	CRABP2	cellular retinoic acid-binding protein 2											67624.3																						48871.1					84129.7
544401608;544401610;982225117;982225120;982225122	A0A2K5UB17	ref|XP_005541479|PREDICTED:;ref|XP_005541480|PREDICTED:;ref|XP_015311081|PREDICTED:;ref|XP_015311091|PREDICTED:;ref|XP_015311095|PREDICTED:	BCAN	brevican core protein isoform X2	46505400	43155500	46968300	46427600	43830200	32843000	32213500	35269000	27472800	29820100	50762400	45446300	50728900	48469900	47134100	37467700	42010400	39589100	34537600	36591700	41081200	43813400	42464900	43749800	44136900	33133000	35300100	38338100	37482300	35122600	46200500	46864700	50671700	47242100	49858700	39204600	42121900	38527600	38660000	40788400	41517500	43612900	42497000	43044400	41429900
544401617;544401619;982225127;982225131	A0A2K5WER6	ref|XP_005541482|PREDICTED:;ref|XP_005541483|PREDICTED:;ref|XP_015311104|PREDICTED:;ref|XP_015311111|PREDICTED:	HAPLN2	hyaluronan and proteoglycan link protein 2 isoform X2	518390	726688	386348	355635	392441	462782	574076	437567			559504	615738	626668	557573	489350	503934	622968	752942	767802	645924	370302	459311	412900	515840	428983	300926	828934	503891	522457	606143	396348	632162	614043	706991	624758	673408	994206	761335	963322	930648	486926	419745	572938	636600	459000
544401631		ref|XP_005541489|PREDICTED:	APOA1BP	NAD(P)H-hydrate epimerase	1877410	2174740	2139990	2119180	1920790	2626530	2768860	2623900	2494740	2468710	1613690	1739850	1686420	1733700	1555150	2706440	2785130	2788820	2897910	2505410	2061670	1992910	2043440	2290200	2309120	2898960	2729110	2990840	3102600	3068720	1760940	1845790	1767910	1709110	1677230	3030110	3238150	2883100	3255580	3228190	2355580	2388350	2266070	2222830	2467190
544401678	G7NV87	ref|XP_005541510|PREDICTED:	CCT3	T-complex protein 1 subunit gamma
544401732;544401734;544401740;982225183;982225185;982225190	G7NV79	ref|XP_005541536|PREDICTED:;ref|XP_005541537|PREDICTED:;ref|XP_005541540|PREDICTED:;ref|XP_015311306|PREDICTED:;ref|XP_015311313|PREDICTED:;ref|XP_015311321|PREDICTED:	SEMA4A	semaphorin-4A isoform X1					109136	88268.8	86947.5	113778		98854.7		120966	144919	137974		115865		103541	97251.4	125383							111724	135522	87336.4	99272.2		142497			150246	145332	112603	100413	104157	141864
544401745	G7NV78	ref|XP_005541542|PREDICTED:	LMNA	lamin	252963	385534	373635	306731	545504	490684	689093	377502	586640	398086	831219	529822	240250	590602	250239	286629	385606	319110	1694190	467013	3058070	245637	176831	559441	389661	678543	517800	582423	1405440	674737	520815	1400920	5467380	555925	593643	407542	670243	493396	928789	512424	422911		265783	369995	364998
544401753	G7NV76	ref|XP_005541546|PREDICTED:	RAB25	ras-related protein Rab-25
544401802;544405967	G7NVN7	ref|XP_005541570|PREDICTED:;ref|XP_005543435|PREDICTED:	BTF3L4;LOC102137537	transcription factor BTF3 homolog 4-like isoform X1
544401848;544401850;544401852;544401854;982225303;982225307	A0A2K5W8T2;I7GHV0	ref|XP_005541593|PREDICTED:;ref|XP_005541594|PREDICTED:;ref|XP_005541595|PREDICTED:;ref|XP_005541596|PREDICTED:;ref|XP_015311642|PREDICTED:;ref|XP_015311659|PREDICTED:	FDPS	farnesyl pyrophosphate synthase isoform X1	201482	204865																	279296																							330411	316454		147113
544401911;982225320;982225322;982225325;982225329	A0A2K5WN70	ref|XP_005541624|PREDICTED:;ref|XP_015311696|PREDICTED:;ref|XP_015311699|PREDICTED:;ref|XP_015311707|PREDICTED:;ref|XP_015311717|PREDICTED:	THBS3	thrombospondin-3 isoform X3	162595	108709	122694	138075	149816						177247		168300	129820	220399	401599	309715	288907	314337	285364	114042	107303	135184	133419					160658	166173	170659	206197		221607	137304	281359	237659	406850	291061	264338	132923	145900
544401915	A0A2K5UHW9	ref|XP_005541626|PREDICTED:	GBA	glucosylceramidase isoform X1	267422	195152	385350	287133	188184	383764	390857	461765	236608	331659	365593	327946	371581	287888	300569	310884	300648	377640	242890	301912	415347	337007	361634	375296	407620	346725	377299	485206	519735	404208	438355	424981	392875	375579	381836	396663	378268	358970	440827	399372	310630	280218	331095	307892	350734
544401983;544401985	G7NV63	ref|XP_005541659|PREDICTED:;ref|XP_005541660|PREDICTED:	DPM3	dolichol-phosphate mannosyltransferase subunit 3
544401997	G7NV61	ref|XP_005541666|PREDICTED:	EFNA1	ephrin-A1	2753370	3092030	2591330	3057160	2799080	1738530	2001310	1704720	1775160	1670140	3395120	3021290	3091870	3828770	3666140	2156120	2565370	2478540	2808190	3001560	2766950	2514250	2631910	2842840	2784130	1917680	2041380	2043270	2158030	2283230	3419670	3216510	3177000	3320280	3416490	2550000	3031870	2586230	3068460	2741500	2841750	2641430	2450160	2768780	2400160
544402001	A0A2K5VZR7	ref|XP_005541668|PREDICTED:	EFNA3	ephrin-A3 isoform X1
544402003		ref|XP_005541669|PREDICTED:	EFNA3	ephrin-A3 isoform X2
544402009;544402011;544402015;544402017;544402021;544402024	A0A2K5VKC2	ref|XP_005541672|PREDICTED:;ref|XP_005541673|PREDICTED:;ref|XP_005541675|PREDICTED:;ref|XP_005541676|PREDICTED:;ref|XP_005541678|PREDICTED:;ref|XP_005541679|PREDICTED:	ADAM15	disintegrin and metalloproteinase domain-containing	673260	316531	904329	320307	536918	581892	500715	927254	310717		640579	283775	655262	270694	202867	750497	412675	1034720	363266	323116	998305	790224	866408	847978	779306	710041	829421	853164	783577	742193	790872	643886	698684	707097	625497	1001330	897611	753545	909246	761873	901565	784925	878918	985543	703723
544402054;544402056;544402060	G7NUJ8	ref|XP_005541694|PREDICTED:;ref|XP_005541695|PREDICTED:;ref|XP_005541697|PREDICTED:	FLAD1	FAD synthase isoform X1
544402072;544402074;544402076;982225421		ref|XP_005541703|PREDICTED:;ref|XP_005541704|PREDICTED:;ref|XP_005541705|PREDICTED:;ref|XP_015312017|PREDICTED:	PBXIP1	pre-B-cell leukemia transcription factor-interacting	167774	167879	168103	91306.9	108236		94426.3	192983			153538	162577	202924	151520	145031	173809		200476	112376	102745	149605	201298	173100	174066	192301		180725	170345	199046	192663	217439	210639	209757	205193	185315	207900	210658	186201	231116	170082	182090	231928	197365	184607
544402084	A0A2K5V250	ref|XP_005541709|PREDICTED:	PMVK	phosphomevalonate kinase isoform X2
544402138;982225472;982225474		ref|XP_005541736|PREDICTED:;ref|XP_015312197|PREDICTED:;ref|XP_015312204|PREDICTED:	UBAP2L	ubiquitin-associated protein 2-like isoform X3
544402184		ref|XP_005541758|PREDICTED:	TPM3	tropomyosin alpha-3 chain isoform X4
544402202		ref|XP_005541767|PREDICTED:	TPM3	tropomyosin alpha-3 chain isoform X8	630441	848855	851532	741317	695551	712700	989072	584602	885693	415916	1326290	735465	513706	772647	402022	768155	847596	789172	1623180	1571950	993803	673442	672297	785172	1261350	492813	379933	494032	637064	468461	508949	1174340	1977920	727645	780621	907593	802421	750919	1000950	657377	905070	582847	862730	1458320	1265760
544402244	G8F657	ref|XP_005541788|PREDICTED:	JTB	protein JTB
544402297;544402299	A0A2K5TSQ1	ref|XP_005541813|PREDICTED:;ref|XP_005541814|PREDICTED:	ILF2	interleukin enhancer-binding factor 2 isoform X1
544402319;544402321;544402323;982225584		ref|XP_005541824|PREDICTED:;ref|XP_005541825|PREDICTED:;ref|XP_005541826|PREDICTED:;ref|XP_015312477|PREDICTED:	S100A14	protein S100-A14		353657		340401			660793					543443		421280					1373020		542410			296169	640030				843568			513076		425254		828330
544402325;544402327;982225586	G7NUG9	ref|XP_005541827|PREDICTED:;ref|XP_005541828|PREDICTED:;ref|XP_015312482|PREDICTED:	S100A16	protein S100-A16	69272.3	383842	85903.2	242295	100787	131290	741215		64474.8	35908.9	143150	294351		196148		85128.1			834545	83820.1	330776			250137	660509			49859.1	242306		66169.5	427919				781526									112238
544402329;544402331	A0A2K5WB64	ref|XP_005541829|PREDICTED:;ref|XP_005541830|PREDICTED:	S100A2	protein S100-A2																													1192750
544402341		ref|XP_005541835|PREDICTED:	S100A4	protein S100-A4	286603	330793	460027	439733	372109	385902		406006	559647		1505680	507153	406409	527858	429063	1126830	1152720	939455	1951020	1980150	427580	174658	307351	211984	533848	425411			516605	236899	547590	1784040	2406590	886424	996140	1100510	1138270	1232180	1429930	1013770	1678930	695770	945008	2500270	1279870
544402345	G7NUG4	ref|XP_005541837|PREDICTED:	S100A6	protein S100-A6	1264970	1433210	1580760	1484190	1198990	2148650	1817170	2422270	2883600	2012920	4158430	1917020	1929130	2083150	1403040	2877590	2878640	3191590	3631600	5070780	1397810	1111990	1189010	1216550	1509020	2096910	1809100	1355580	2482970	1668650	1887220	3660900	4324880	2759720	2995650	2439330	2996870	2759500	3153270	2817360	2770000	2632770	1762950	2772760	1747800
544402347;544402357	A0A2K5V8L2	ref|XP_005541838|PREDICTED:;ref|XP_005541843|PREDICTED:	LOC102119771;LOC102120794	protein S100-A7	386446	1964140	555631	1129080	399367	816564	789088		316258		1039840	501770	299182	660052	597864	883200	327391	328198	1398990	1288670	12906000	213068		15136300	5237840	2017860	526890	285263	11403100	463046	390230	790370		313621	547189	1521480	110319	261434	926774	294824	975963	766422	765589	1170020	1601190
544402359;982225602	A0A2K5X560	ref|XP_005541844|PREDICTED:;ref|XP_015312549|PREDICTED:	S100A8	protein S100-A8	459815	1847260	1138640	1086350	564424	649898	1663650	660290	1924300	361844	5175920	1962300	431169	1071870	754586	1423800	1452120	1062760	1920280	1380990	1900780	276911	1620220	2725600	1227920	1872970	810925	441633	2358480	1318200	925088	8148180	12194200	4101000	4037770	11850000	1094450	1480430	8339160	1207710	2941550	577580	3707600	36611600	4826170
544402363	A0A2K5VRV3	ref|XP_005541846|PREDICTED:	S100A9	protein S100-A9	617539	2013480	1695280	1399180	629545	1041530	2151740	1072160	2465030	760993	4283760	2431480	734447	1310330	722496	2428520	1663050	2006940	2659430	37373400	6361810	330822	1770730	3292550	4479300	2488810	1290240	1039190	3089100	2064380	944506	7105870	10012400	3824150	3241260	10392700	1631060	2155640	7931180	1633150	3504350	1410960	4827620	24831100	4884870
544402393;544402395		ref|XP_005541861|PREDICTED:;ref|XP_005541862|PREDICTED:	LOC102127940	small proline-rich protein 2D-like		1430050	325232	727319	167927	364642	1553250	280819	255186	105772	303419	540455	63209.1	759858	121086	101067	61552.5		3275470	320001	3679680	63314	297149	5970630	2064710		67742.1		4888490	138416	96533.3			180107	115130	17980200			565491			138327			379305
544402407		ref|XP_005541868|PREDICTED:	SPRR4	small proline-rich protein 4
544402425		ref|XP_005541876|PREDICTED:	C1H1orf68	skin-specific protein 32	5808050	19154600	10317100	21939000	8184870	13375300	29333700	10834600	11759000	8593880	8230580	14589200	4016790	10892600	7816270	4263950	6082240	4455720	57622600	5721660	9122210	5493220	5577750	25703500	9559740	2202520	4811960	13403600	17015000	7210140	4727460	3019460	2712920	12065300	3462190	14899200	3708980	4412230	14163900	4606410	2656690	1842780	1217460	2146310	6403790
544402431		ref|XP_005541879|PREDICTED:	LOC102134981	late cornified envelope protein 2D		136806	142027				301226		213924	83400.8		128653		113510	61995.7	27455.3			655954		71615.5			209217	151686				321613					111182		306683			169941						46768.1
544402458		ref|XP_005541890|PREDICTED:	HRNR	hornerin											82780.5																																		120148
544402464		ref|XP_005541893|PREDICTED:	TCHH	LOW QUALITY PROTEIN: trichohyalin		444367
544402468		ref|XP_005541895|PREDICTED:	S100A11	protein S100-A11						358319	367719	326575		313310	555341	284339		321852		534286		487840	871353	1455680	977518		517512	557525	804723	464652		398959	642169		371182	1026370	991117	559093	485996	1168380	462271	513990	626077	516751	1460940	409656	651821	853735	994161
544402480;544402482;982225628	G7NTU2	ref|XP_005541900|PREDICTED:;ref|XP_005541901|PREDICTED:;ref|XP_015312662|PREDICTED:	S100A10	protein S100-A10 isoform X2											51962.7	18511.3				36158.7			122119													110187	136261			333383		56479
544402569;982225678;982225681	A0A2K5W9Z3	ref|XP_005541935|PREDICTED:;ref|XP_015312808|PREDICTED:;ref|XP_015312813|PREDICTED:	CGN	cingulin
544402652;544402654	A0A2K5X8R1	ref|XP_005541976|PREDICTED:;ref|XP_005541977|PREDICTED:	PSMD4	26S proteasome non-ATPase regulatory subunit 4 isoform
544402753	A0A2K5WQL7	ref|XP_005542026|PREDICTED:	CTSS	cathepsin S	2772440	2853090	2659290	2720030	2823080	2803710	2973740	2934390	3132360	3615010	2419140	2342710	2257170	2309430	2382350	2202810	2392870	2318970	3213000	2668580	2734110	2840440	2929930	2941150	3034660	3565380	3338890	3989270	3654330	3924190	2534820	2122800	2310060	2127940	2410580	2212110	2312790	2255310	2502830	2150120	3112760	2787190	3098350	3007810	3952410
544402779	A0A2K5TU80	ref|XP_005542039|PREDICTED:	ENSA	alpha-endosulfine isoform X3
544402787;982225822;982225824;982225826;982225828	A0A2K5W6U2	ref|XP_005542043|PREDICTED:;ref|XP_015313211|PREDICTED:;ref|XP_015313214|PREDICTED:;ref|XP_015313215|PREDICTED:;ref|XP_015313217|PREDICTED:	ADAMTSL4	ADAMTS-like protein 4 isoform X1	1019370	795759	1300610	622335	822768	393894	406058	844923	331910	234418	964555	463883	917627	636621	395279	850050	653110	1386500	505911	533498	1145410	1082640	954075	1136950	1046980	728253	643832	630736	814191	570280	1097900	798538	786931	910092	805785	1141350	1150490	965511	1034200	1074230	1029800	1195290	1354820	1442450	1173370
544402795		ref|XP_005542047|PREDICTED:	ECM1	extracellular matrix protein 1	25465300	26816800	27182500	23519100	25252400	24671000	25781200	24724400	22868800	24660000	21859800	21139900	22190200	21104700	21489300	28023200	26222900	28003600	25520200	24652500	22768300	21411700	24542200	22628500	23496600	23022000	24580800	25727300	20712200	22182700	20975700	19680200	19920600	18469900	20046600	27830700	26143400	24703600	26337200	24619000	24986300	25220200	27975600	24988600	24812500
544402972	A0A2K5WSU7	ref|XP_005542124|PREDICTED:	ACP6	lysophosphatidic acid phosphatase type 6	998736	792821	955861	1042050	848108	839326	607409	691306	639238	585274	880300	803178	767157	809299	811101	932335	944152	954471	985370	1037660	1063980	1299070	1162080	1405440	1377390	1220040	934628	885008	854105	925218	991313	938047	780919	904688	853911	971355	1014540	1065040	983083	1147080	1233210	1157730	1077210	1067880	1372080
544403024;545688273;982223931;982223934	A0A2K5VTA5;I7G9D0;G7NTP9	ref|NP_001270916|RNA-binding;ref|XP_005542145|PREDICTED:;ref|XP_015306827|PREDICTED:;ref|XP_015306834|PREDICTED:	RBM8A	RNA-binding protein 8A isoform X2
544403032;544403036	G7NX84	ref|XP_005542149|PREDICTED:;ref|XP_005542151|PREDICTED:	PEX11B	peroxisomal membrane protein 11B isoform X1
544403129	G7NX73	ref|XP_005542195|PREDICTED:	SEC22B	vesicle-trafficking protein SEC22b
544403133;982226076	A0A2K5U7N0	ref|XP_005542196|PREDICTED:;ref|XP_005542197|PREDICTED:	NOTCH2	neurogenic locus notch homolog protein 2 isoform X2	1097020	1211650	1316480	1220630	1250870	1246420	1146610	954569	999406	1161880	1157560	1219270	1251070	1410320	1379390	1108060	1159540	1250210	1420790	1166480	972264	984564	1090240	1062780	1149150	1049620	1183400	1151510	1209540	1407850	1194780	1201820	1264230	1223640	1228090	1099700	1218670	1165300	1115760	1192260	1129290	1062580	1257450	1090530	1094690
544403145	A0A158SIP3	ref|XP_005542202|PREDICTED:	PHGDH	D-3-phosphoglycerate dehydrogenase isoform X1																																		54085.9
544403248;544403250		ref|XP_005542246|PREDICTED:;ref|XP_005542247|PREDICTED:	MAN1A2	mannosyl-oligosaccharide 1,2-alpha-mannosidase IB												216491	215008			166413	206023	206862	214601		146108				214785		178817	159753		166945	216415	248850	213215	220499	245845	235954	251558		211886	212656	216132	223520	212611	230586	207586
544403285;544403287		ref|XP_005542263|PREDICTED:;ref|XP_005542264|PREDICTED:	CD58	lymphocyte function-associated antigen 3 isoform X1
544403289;544403291	A0A2K5WIP7	ref|XP_005542265|PREDICTED:;ref|XP_005542266|PREDICTED:	ATP1A1	sodium/potassium-transporting ATPase subunit alpha-1	622142	653558	590486			1060810	999893	885915	1024970	747941	642188	648270	649776	574898		908885	814916	932389	1150370	752800	1027740	728003	735145	670573	724585	1062800	782199	1053830	1033150	1267330	842315	637474	777250	686314	599304	956814	796114	845958	812347	1059270	806907	766514	413284	374982	604941
544403364;544403368;544403372;544403374;982226214;982226217	A0A2K5WDM8;A0A2K5WDN0;A0A2K5WDP9	ref|XP_005542297|PREDICTED:;ref|XP_005542299|PREDICTED:;ref|XP_005542301|PREDICTED:;ref|XP_005542302|PREDICTED:;ref|XP_015286194|PREDICTED:;ref|XP_015286205|PREDICTED:	CSDE1	cold shock domain-containing protein E1 isoform X1
544403423;982226245;982226252;982226254		ref|XP_005542325|PREDICTED:;ref|XP_015286263|PREDICTED:;ref|XP_015286269|PREDICTED:;ref|XP_015286272|PREDICTED:	HIPK1	homeodomain-interacting protein kinase 1 isoform X3
544403479;544403481	A0A2K5TRJ3	ref|XP_005542344|PREDICTED:;ref|XP_005542345|PREDICTED:	LRIG2	leucine-rich repeats and immunoglobulin-like domains	451126	327708	396161	325469	371571	1209000		550594			351627	430123	374980	418224	436141	372594		394135	369701	503410	350960	388378	324848	337094	350499	486574	399014	956876		520205	385165	380278	351996	424445	351434	418910	417227	331576	432661	342946	328982	332750	347612	341990	319742
544403519;544403521;982226329;982226331;982226335;982226337;982226339	A0A2K5TYR1;A0A2K5TYR7	ref|XP_005542362|PREDICTED:;ref|XP_005542363|PREDICTED:;ref|XP_015286471|PREDICTED:;ref|XP_015286473|PREDICTED:;ref|XP_015286481|PREDICTED:;ref|XP_015286488|PREDICTED:;ref|XP_015286491|PREDICTED:	MOV10	putative helicase MOV-10 isoform X2
544403582	A0A2K5UBE7	ref|XP_005542393|PREDICTED:	CAPZA1	F-actin-capping protein subunit alpha-1 isoform X1			675472			450856		363270		323587		582947	426847			535083	524358	529143	925073	1303090	860076			545668				372236	877314		431286	997612	751488		627618	842933		629337	821260	559508	796740		897645	873278	1134290
544403620;982226414;982226416;982226419		ref|XP_005542408|PREDICTED:;ref|XP_015286695|PREDICTED:;ref|XP_015286697|PREDICTED:;ref|XP_015286715|PREDICTED:	RAP1A	ras-related protein Rap-1A isoform X2	425857	568438	361241	405272	343389					181371	207641	204523	223060		187923	238463	182585			416419	470001	334205	303410	222802	311191	144821	126917					276389				243643	185403	259115	204374	203205	357379	119792
544403641;982226432	A0A2K5TRE1	ref|XP_005542418|PREDICTED:;ref|XP_015286748|PREDICTED:	ATP5F1	ATP synthase F(0) complex subunit B1, mitochondrial
544403661;544403665;982226441;982226443;982226445;982226447	G7NW51	ref|XP_005542427|PREDICTED:;ref|XP_005542429|PREDICTED:;ref|XP_015286787|PREDICTED:;ref|XP_015286791|PREDICTED:;ref|XP_015286797|PREDICTED:;ref|XP_015286800|PREDICTED:	CHI3L2	chitinase-3-like protein 2 isoform X4	793328	674663	621685	691654	679357	371853	647401	330386	500596	411030	1068150	865742	769237	743273	740781	1100400	1311670	1666020	739601	1217780	1060710	1252000	878476	1298610	1162730	567341	891812	624080	755360	783962	852644	712367	1005800	578343	734376	1062370	985816	892462	908743	708024	1188410	703778	1035330	516536	1159250
544403834;567316219	Q9TSM4	ref|NP_001274584|glutathione;ref|XP_005542505|PREDICTED:	GSTM2	glutathione S-transferase Mu 2 isoform X2	577914	453590	454234	394591	527645	562307	420493	469647	430837	491288	608502	480025	578438	569141	690448	503322	532792	599563	564948	644993	334234	327523	387470	365465	469413	382636	446291	506271	520959	523520	646609	475190	539864	459418	547539	503137	407970	497554	421462	542215	504306	395185	422852	348013	523099
544403870	G7NW34	ref|XP_005542522|PREDICTED:	GNAI3	guanine nucleotide-binding protein G(k) subunit alpha
544403894	G7NV55	ref|XP_005542534|PREDICTED:	PSMA5	proteasome subunit alpha type-5 isoform X1	181696	252202	255104	443389	177739	243827	410304	188913	276860		350347	316211	76730.7	247905	95712.6		178233	103844	670787	265737	246398		102538	204026	479592	251053	120823		471906		134093	419560	259320	212993	160758	380942	181246	174065	248390	135419	324770	153178	248586	355252	310087
544403977;544403979;544403981;544403983;544403985;544403987;544403989	A0A2K5X6M4	ref|XP_005542574|PREDICTED:;ref|XP_005542575|PREDICTED:;ref|XP_005542576|PREDICTED:;ref|XP_005542577|PREDICTED:;ref|XP_005542578|PREDICTED:;ref|XP_005542579|PREDICTED:;ref|XP_005542580|PREDICTED:	CLCC1	chloride channel CLIC-like protein 1 isoform X1
544404035;544404047;982226670	A0A2K5TR42	ref|XP_005542601|PREDICTED:;ref|XP_005542607|PREDICTED:;ref|XP_015287455|PREDICTED:	NTNG1	netrin-G1 isoform X3	1910030	2147660	1985260	2153160	1804310	1857610	1783120	1560450	1240460	1638010	1749590	1822740	1757190	1840780	1934570	1849900	1856580	1800930	1962620	1788360	2004550	2097790	1908970	2023890	2095540	1587800	1672840	1707060	1421640	1613770	1681560	1730260	1666290	1724250	1730390	2018420	1851880	1735730	1747700	1919880	2063260	2077830	1635540	1944230	2046910
544404073		ref|XP_005542615|PREDICTED:	LOC101866053	pancreatic alpha-amylase	949669	888320	1346490	930137	1028320	1447240	1548680	1121640	1262320	1336380	811257	803884	696436	921619	864710	1050340	891458	811201	1264660	145944000	654054	699966	636366	831708	853424	1315670	1392150	1439130	1164810	1266580	674934	765183	834756	803326	770971	882391	836482	893995	934177	926137	994332	920772	845904	660862	762530
544404077	A0A2K5TSZ9	ref|XP_005542617|PREDICTED:	LOC102123076	pancreatic alpha-amylase	325408														449721
544404081;544404085;544404087;982226691;982226694	A0A2K5WUG2;A0A2K5WUH9	ref|XP_005542618|PREDICTED:;ref|XP_005542620|PREDICTED:;ref|XP_005542621|PREDICTED:;ref|XP_015287522|PREDICTED:;ref|XP_015287527|PREDICTED:	COL11A1	collagen alpha-1(XI) chain isoform X1	393639	360602	402041	458773	422283	267966	261500	267781	240099		680168	560096	627621	471442	483794	491891	558732	506780	513897	486069	266982	248669	324129	262686	322562		473747	314265	370276	511575	581081	476446	629068	416565	529474	510795	544668	630781	512863	508167	301186	315205	394936	374280	363330
544404101;982226701	A0A2K5UHU7	ref|XP_005542627|PREDICTED:;ref|XP_015287547|PREDICTED:	S1PR1	sphingosine 1-phosphate receptor 1	303960	485484		366682	385378								322495	481613	505740	363003					239191	218932	284756	439275	256279		401670			418502		444396	291730	406343					500875	323681	269527	247360	224163	250122	155076
544404117;544404119;544404121;544404123;982226710;982226713;982226715	A0A2K5U7X5	ref|XP_005542633|PREDICTED:;ref|XP_005542634|PREDICTED:;ref|XP_005542635|PREDICTED:;ref|XP_005542636|PREDICTED:;ref|XP_015287585|PREDICTED:;ref|XP_015287587|PREDICTED:;ref|XP_015287594|PREDICTED:	EXTL2	exostosin-like 2 isoform X1	7828410	7393420	6723600	7706220	7346380	5464610	5408180	4345810	4931860	4831080	6381510	6526180	5963400	6777400	7136350	5329900	5278490	4649990	5269140	5571630	6156190	6682350	6182880	6806510	7175450	5008470	4736410	4689430	4871500	5157650	5548690	6145650	5166070	5862120	5841230	4644510	4538680	4967990	5559180	5432180	7132400	6711360	5747700	6303960	7467840
544404125	G7NV32	ref|XP_005542637|PREDICTED:	VCAM1	vascular cell adhesion protein 1	3188090	3426070	3310630	3322350	3067690	2138360	2147200	2261290	2448560	2126380	3706880	3388280	3421120	3472260	3393670	2596540	2960320	2856800	3188000	2916580	3333170	3143310	3346500	2897140	3056390	2186360	2355250	2120630	2200010	2271660	3629410	3692460	3303500	3613230	3452930	2784600	3318810	3031660	3527280	3035150	2872760	3276250	3437170	3921520	3443050
544404195;544404197;544404199	A0A2K5VHN9	ref|XP_005542672|PREDICTED:;ref|XP_005542673|PREDICTED:;ref|XP_005542674|PREDICTED:	AGL	glycogen debranching enzyme
544404232;982226815;982226817;982226819;982226821;982226823	A0A2K5V8G2	ref|XP_005542686|PREDICTED:;ref|XP_015287889|PREDICTED:;ref|XP_015287892|PREDICTED:;ref|XP_015287895|PREDICTED:;ref|XP_015287898|PREDICTED:;ref|XP_015287903|PREDICTED:	DPYD	dihydropyrimidine dehydrogenase
544404325;544404327;544404331;982226876;982226878;982226880	A0A2K5VLE7	ref|XP_005542725|PREDICTED:;ref|XP_005542726|PREDICTED:;ref|XP_005542728|PREDICTED:;ref|XP_015288094|PREDICTED:;ref|XP_015288100|PREDICTED:;ref|XP_015288102|PREDICTED:	ABCD3	ATP-binding cassette sub-family D member 3 isoform X1
544404505;544404507;982226950		ref|XP_005542811|PREDICTED:;ref|XP_005542812|PREDICTED:;ref|XP_015288383|PREDICTED:	TGFBR3	transforming growth factor beta receptor type 3 isoform	1653880	1428530	1711950	1596310	1652970	1460720	1316110	1853250	1372560	1645690	1399740	1568420	1821250	1531220	1604650	1602630	1682860	1912570	1388250	1646680	1690480	1697980	1712450	1702990	1951530	1997510	1480430	1617220	1692830	1615630	1735160	1806500	1552420	1501760	1588990	1617990	1595640	1827200	1768180	1900140	1599280	1547290	1474550	1448490	2054430
544404604	A0A2K5UHV9	ref|XP_005542855|PREDICTED:	GBP2	guanylate-binding protein 2
544404610	A0A2K5WYP0	ref|XP_005542858|PREDICTED:	LOC102147203	guanylate-binding protein 1																																	29337.3
544404709;982227128	A0A2K5TPG8	ref|XP_005542896|PREDICTED:;ref|XP_015288901|PREDICTED:	DDAH1	N(G),N(G)-dimethylarginine dimethylaminohydrolase 1	1427650	1446910	1351240	1481190	1472350	1376190	1108350	1148460	1254150	1093650	1382570	1421440	1386480	1517210	1515320	1278620	1303760	1232560	1636790	1335530	1394000	1389050	1373030	1448280	1427200	1261100	1224570	1322800	1399110	1363380	1298770	1290820	1325140	1360820	1460720	1336960	1349550	1252900	1410220	1330080	1525160	1370130	1211780	1496850	1266760
544404970;544404974;982227285;982227287	A0A2K5V069	ref|XP_005543005|PREDICTED:;ref|XP_005543007|PREDICTED:;ref|XP_015289280|PREDICTED:;ref|XP_015289298|PREDICTED:	FUBP1	far upstream element-binding protein 1 isoform X1																																													165511
544405069	A0A2K5V3T1	ref|XP_005543049|PREDICTED:	ACADM	medium-chain specific acyl-CoA dehydrogenase,
544405153;982227384	A0A2K5WDL1	ref|XP_005543082|PREDICTED:;ref|XP_015289563|PREDICTED:	NEGR1	neuronal growth regulator 1 isoform X1	16281200	18096300	16261200	18735700	17621500	12267000	13179700	9728200	10129900	10305400	17404600	18785000	17469700	21376700	20848600	17502800	18894900	17506000	21640900	19683900	15906100	16564500	17164600	17675500	16834100	11436300	11936500	12667500	11520000	13362200	17995600	18776200	16445400	19335300	19256300	20397900	17605300	17951900	19666900	18185900	17216800	17020000	16325500	17918600	14458500
544405197;544405201;544405203;982227418	A0A2K5VFI4	ref|XP_005543100|PREDICTED:;ref|XP_005543102|PREDICTED:;ref|XP_005543103|PREDICTED:;ref|XP_015289678|PREDICTED:	SRSF11	serine/arginine-rich splicing factor 11 isoform X3
544405253;982227439;982227441	A0A2K5UNV2	ref|XP_005543122|PREDICTED:;ref|XP_015289746|PREDICTED:;ref|XP_015289748|PREDICTED:	WLS	protein wntless homolog isoform X3
544405261;544405265;982227448		ref|XP_005543126|PREDICTED:;ref|XP_005543128|PREDICTED:;ref|XP_015289793|PREDICTED:	GNG12	guanine nucleotide-binding protein G(I)/G(S)/G(O)
544405401;544405405;544405409;544405411;982227563	A0A2K5U8T0	ref|XP_005543194|PREDICTED:;ref|XP_005543196|PREDICTED:;ref|XP_005543198|PREDICTED:;ref|XP_005543199|PREDICTED:;ref|XP_015290108|PREDICTED:	LEPR	leptin receptor isoform X1	289318	232436	308471	192583	170144	280896	310926	433508	211090		265967	247897	317567	224732	215895	380311	255273	364233	211495	358751	332058	315980	326967	269291	287697	362057	430970	499890	348083	362373	345907	358706	315020	314511	297730	262356	348425	315993	235075	259370	268585	291177	276376	263703	267277
544405439	A0A2K5UMF2	ref|XP_005543213|PREDICTED:	AK4	adenylate kinase 4, mitochondrial
544405449	A0A2K5WIQ0	ref|XP_005543215|PREDICTED:	CACHD1	VWFA and cache domain-containing protein 1 isoform X1	1315870	1112890	1227270	1220050	1243840	1133500	949380	1079670	938166	1013600	1183020	833241	537939	457949	429158	1091280	803093	525340	561121	540870	1279130	795687	578824	528694	563545	1176350	714144	516196	496584	480522	1014620	987655	1005460	1109560	1099410	897724	913246	902820	1015280	1001560	1074080	1002500	1035420	1126510	1288110
544405646	A0A2K5UE71	ref|XP_005543292|PREDICTED:	TACSTD2	tumor-associated calcium signal transducer 2
544405679	G8F445	ref|XP_005543303|PREDICTED:	C8B	complement component C8 beta chain	6068300	4370290	5999280	4568920	5151560	8969010	7222950	11255500	7619410	8713820	5209900	4196420	4828980	4827300	4531610	11301400	9490690	10278600	6594360	9603570	5768630	6545390	6013760	5921890	6236040	7416930	8069500	8805220	7300580	7410030	5126760	5240830	8609980	5276640	5729060	10167100	8097540	10344000	8297110	9343260	5033270	5268690	6150090	5552420	6909070
544405681	A0A2K5U3L8	ref|XP_005543304|PREDICTED:	C8A	complement component C8 alpha chain	4425350	3659870	4958420	3193190	4016410	7682890	7219290	8347430	6929880	7407990	4109010	3034560	3834560	3591940	3679270	7622370	7280750	7858200	5147590	6986880	3945920	4342270	4135950	3650180	4019260	7119740	6685260	6952760	5452760	5894870	3970170	4129460	7086790	3697390	4400230	7384100	6279290	7435750	5980770	6896310	3225040	3962270	5200070	4380300	4959890
544405706;544405708;544405710	A0A2K5TZC4	ref|XP_005543314|PREDICTED:;ref|XP_005543315|PREDICTED:;ref|XP_005543316|PREDICTED:	PCSK9	proprotein convertase subtilisin/kexin type 9 isoform X1	688116	453719	783691	552096	592642	510917	485283	771334	305622	501521	1012830	873616	1100740	822624	750185	1291280	1239930	1418420	812775	1081840	726432	851772	880192	741981	883430	658609	515345	725947	480786	604045	1105010	1018080	1123790	776178	866935	1064920	1252360	1305470	1095210	1294800	690155	714530	800247	623335	803259
544405725;544405727		ref|XP_005543323|PREDICTED:;ref|XP_005543324|PREDICTED:	TTC22	tetratricopeptide repeat protein 22 isoform X1
544405787;545688351	A0A2K5V6F6;Q4R8C8	ref|NP_001270198|transmembrane;ref|XP_005543351|PREDICTED:	TMEM59	transmembrane protein 59 isoform X1		356352		291435	321723						409167	135622		457435	447532	337764			353743						327250						349907					385680								398728
544405855;544405857;982227899;982227906;982227909	A0A2K5UU97;A0A2K5UUH0	ref|XP_005543381|PREDICTED:;ref|XP_005543382|PREDICTED:;ref|XP_005543384|PREDICTED:;ref|XP_015291147|PREDICTED:;ref|XP_015291151|PREDICTED:	LRP8	low-density lipoprotein receptor-related protein 8	979841	1460810	726814	1074750	1348340	554133	499442	1908770	310980		887949	898151	814827	1209420	1027850	922949	1263470	803732	967144	747659	894554	956686	842029	933789	906615	430393	601277	519730	674917	734858	843190	1133690	860191	960681	944241	1113930	1107790	1051360	1183630	1025630	940963	1061910	961121	791936	896500
544405878	A0A2K5TYM4	ref|XP_005543392|PREDICTED:	PODN	podocan	360439	333342	265536	469040	309772						399898	478103	496067	359758	381357	257983	229927	327460		266576	756878	548912	581543	554433	582494				461868		537130	494553	450826	572298	589247	471492	412880	318371	496204	317770		462413	539080	587336	415764
544405882;544405893	G7NVP8	ref|XP_005543394|PREDICTED:;ref|XP_005543399|PREDICTED:	SCP2	non-specific lipid-transfer protein isoform X2
544405965	A0A2K5W2G7	ref|XP_005543434|PREDICTED:	TXNDC12	thioredoxin domain-containing protein 12
544405975;548960999	Q4R3H4	ref|NP_001272077|tubulin-specific;ref|XP_005543439|PREDICTED:	LOC102123081;TBCA	tubulin-specific chaperone A	583397	637932	572986	704235	574968	483139	611163	388279	464444	531622	717379	642734	539340	719698	677214	520947	617724	477362	846329	644609	497154	505301	472375	508493	662714	489751		476786			569828	668691	477378	544510	597007	588512	605119	565855	600899	486075	557739	572772	579845	569668	472401
544405977;544405979	G8F3N6;A0A2K5U2Z7	ref|XP_005543440|PREDICTED:;ref|XP_005543441|PREDICTED:	NRDC	nardilysin isoform X1		173663									656108																						1101830	544729	710031
544406037		ref|XP_005543469|PREDICTED:	DMRTA2	doublesex- and mab-3-related transcription factor A2
544406132;982228107	A0A2K5VB30	ref|XP_005543505|PREDICTED:;ref|XP_015291803|PREDICTED:	CMPK1	UMP-CMP kinase isoform X1											131356					130085				131484			58429.3		51032.4							154097	116635		116679		107576
544406178;544406180	A0A2K5WML4;A0A2K5WML7	ref|XP_005543523|PREDICTED:;ref|XP_005543524|PREDICTED:	EFCAB14	EF-hand calcium-binding domain-containing protein 14	2441220	2641810	2755200	2462830	2212550	1814440	1699770	1850030	1086500	1326610	2342120	2350650	2548470	2599770	2604350	2106870	1879850	2412380	2187910	1897100	3273280	3408720	3253630	3023680	3313440	1910390	2352300	2316390	2150930	2455460	2826040	2869430	2438880	2635000	2979420	2652900	2558940	1834280	2836880	2213400	2686580	2796820	2456780	2839650	2584070
544406243;982228178;982228181	A0A2K5TKR7;A0A2K5TKS6	ref|XP_005543553|PREDICTED:;ref|XP_015292022|PREDICTED:;ref|XP_015292038|PREDICTED:	POMGNT1	protein O-linked-mannose	2495930	2088180	2789100	2268970	2285680	2135060	1750770	2235100	1546800	1655540	2515870	2298600	2444670	2514970	2312320	2118010	2115910	2381640	1926020	1876720	2335260	2245790	2317840	2416460	2513110	2291830	2122340	2264340	2237160	2403750	2622560	2725120	2583690	2529690	2412420	2670430	2478160	2197260	2561720	2500960	2120820	2267300	2132280	2054450	2491440
544406264		ref|XP_005543563|PREDICTED:	MAST2	microtubule-associated serine/threonine-protein kinase 2
544406592;982228434;982228436;982228438;982228440;982228442;982228444;982228446;982228448;982228450;982228453;982228455	A0A2K5WF40	ref|XP_005543723|PREDICTED:;ref|XP_015292687|PREDICTED:;ref|XP_015292693|PREDICTED:;ref|XP_015292696|PREDICTED:;ref|XP_015292698|PREDICTED:;ref|XP_015292700|PREDICTED:;ref|XP_015292706|PREDICTED:;ref|XP_015292708|PREDICTED:;ref|XP_015292712|PREDICTED:;ref|XP_015292716|PREDICTED:;ref|XP_015292722|PREDICTED:;ref|XP_015292724|PREDICTED:	SZT2	protein SZT2 isoform X10
544406608		ref|XP_005543731|PREDICTED:	HYI	putative hydroxypyruvate isomerase isoform X2
544406613;544406615;545686621	G7NUX0	ref|NP_001270515|elongation;ref|XP_005543733|PREDICTED:;ref|XP_005543734|PREDICTED:	ELOVL1	elongation of very long chain fatty acids protein 1
544406625	G7NUW7	ref|XP_005543738|PREDICTED:	TIE1	tyrosine-protein kinase receptor Tie-1 isoform X1	523714	439155	517885	473523	549570	842137	667367	774612	576981	817670	554629	539861	585557	515731	535619	681179	654992	703759	525006	614754	433981	520644	436004	394950	412980	652147	742184	871859	762942	816182	514040	590538	586357	449082	560060	593111	642269	625485	553429	670169	610211	510185	582843	485825	521008
544406708	A0A2K5TKN7	ref|XP_005543777|PREDICTED:	YBX1	nuclease-sensitive element-binding protein 1 isoform X1
544406760	A0A2K5TRD4	ref|XP_005543802|PREDICTED:	PPCS	phosphopantothenate--cysteine ligase isoform X1
544406784	G7NUE8	ref|XP_005543814|PREDICTED:	GUCA2A	guanylin
544406956;544406958	G7NUD2	ref|XP_005543896|PREDICTED:;ref|XP_005543897|PREDICTED:	ZMPSTE24	CAAX prenyl protease 1 homolog isoform X1
544406970;544406972;544406974;544406976;544406978;982228664	A0A2K5W2A6	ref|XP_005543903|PREDICTED:;ref|XP_005543904|PREDICTED:;ref|XP_005543905|PREDICTED:;ref|XP_005543906|PREDICTED:;ref|XP_005543907|PREDICTED:;ref|XP_015293324|PREDICTED:	CAP1	adenylyl cyclase-associated protein 1 isoform X1	316799	512749	367041	382141	220062	236092	410095	215249	294913	199272	429416	329804	215937	275917		226960	205579	263580	282334	1370190	353524	225287		192054	218799	219982	225012	206105	489006	316209		438562	417231	273539	255987	291284	185511	220790	294265	216735	351265	154531	313579	500420	436483
544407072;982228730		ref|XP_005543951|PREDICTED:;ref|XP_015293520|PREDICTED:	MACF1	microtubule-actin cross-linking factor 1 isoform X23	866105	731626	879319	605047	914212	2672350	2061020	2090280	2868500	3022890	297124	373652	222518	363226	357249	412333	592241	581234	421250	542228	395454		360767	419731	336151	1534420	2151440	1397440	1391400	1707420	381870	423213	591836	341925	285714	512694	350349	552255	425108	581930		421781			164207
544407096	A0A2K5V0N9	ref|XP_005543963|PREDICTED:	RRAGC	ras-related GTP-binding protein C isoform X1
544407126		ref|XP_005543977|PREDICTED:	MANEAL	glycoprotein endo-alpha-1,2-mannosidase-like protein	254714	208147	321844	233868	382717	425117		274707			221333	118401	147298	147062	192987	214100	369268	268678		361324	206627	259892	358738	343950	344520			258078			174422	232576		138407	163428	276695	215760	304083	195598	310814	307643	288792	166374	224509	283397
544407139	A0A2K5VVZ4	ref|XP_005543983|PREDICTED:	LOC102121963	ephrin type-A receptor 10	445752	480839	616900	471324	478378	210372			181330	225283	597544	578844	638517	611777	528032	556154	325187	379207		410298	383813	450219	457872	455671	504355	325438	301641	263223	337561	289095	513256	556785	666516	461372	558844	550278	557350	430466	397602	458499	450338	568091	502410	447193	536134
544407265	G7NTI0	ref|XP_005544036|PREDICTED:	ADPRHL2	poly(ADP-ribose) glycohydrolase ARH3
544407305	G7NTH2	ref|XP_005544054|PREDICTED:	PSMB2	proteasome subunit beta type-2	515556	818238	719909	711442	400274	568874	899978	392285	913383	245213	575805	720986	324174	583473	283781	346990	465788		2348130	348746	1049120			685961	704130		439770	819479	1229320	828768	336088	520682	363440	645461	393194	679819	455121	450264	921019	468105	536076				647310
544407318;982228884;982228886	A0A2K5WAK2	ref|XP_005544060|PREDICTED:;ref|XP_015293993|PREDICTED:;ref|XP_015293999|PREDICTED:	KIAA0319L	dyslexia-associated protein KIAA0319-like protein	905251		839266	1004920	1204610			1007740			1008470	1338280	1029690		950057	794219	788682	882663	930989	736201	786461	837292	845195	719348	798612		1018430	1300810	1068680	1028090		942675	1367510	848301	545513	1098580	982484	888899	804013	932753	1018920	725324		956424
544407326;982228907;982228909;982228911;982228913		ref|XP_005544063|PREDICTED:;ref|XP_015294065|PREDICTED:;ref|XP_015294073|PREDICTED:;ref|XP_015294082|PREDICTED:;ref|XP_015294088|PREDICTED:	SFPQ	splicing factor, proline- and glutamine-rich isoform X1
544407460;544407464	A0A2K5WR22	ref|XP_005544120|PREDICTED:;ref|XP_005544122|PREDICTED:	AK2	adenylate kinase 2, mitochondrial isoform X1
544407499;545686795	A0A2K5X2T5;Q4R6M6	ref|NP_001271105|histone-binding;ref|XP_005544139|PREDICTED:	RBBP4	histone-binding protein RBBP4 isoform X1
544407545	A0A2K5UHI3	ref|XP_005544161|PREDICTED:	MARCKSL1	MARCKS-related protein	42235.1	49785.9	52484.3	49439.4	39852.4	18394.7	58946.1				75942.6	28742.9	63585.1	83472.6	68347.3	27334.8	37397.5	35624.9	47496.5	48712.7	38419.9	36783.6	47931.3	24716.5	36811.7		43331.4		47938.7		50679.8	66107.4	40203.9	69575.8	61974.5		51499.9	34998.8	37827.4	50404		34709.3	46691.3	52801.1	47316.2
544407547;544407549	A0A2K5U8T1	ref|XP_005544162|PREDICTED:;ref|XP_005544163|PREDICTED:	HDAC1	histone deacetylase 1 isoform X1
544407551;982229072	G8F3T7	ref|XP_005544164|PREDICTED:;ref|XP_015294564|PREDICTED:	TXLNA	alpha-taxilin isoform X2
544407605;544407609;544407611;544407613;544407615;982229116;982229118;982229121;982229124;982229127;982229130	A0A2K5USV4;A0A2K5USV2	ref|XP_005544190|PREDICTED:;ref|XP_005544192|PREDICTED:;ref|XP_005544193|PREDICTED:;ref|XP_005544194|PREDICTED:;ref|XP_005544195|PREDICTED:;ref|XP_015294683|PREDICTED:;ref|XP_015294684|PREDICTED:;ref|XP_015294685|PREDICTED:;ref|XP_015294690|PREDICTED:;ref|XP_015294697|PREDICTED:;ref|XP_015294709|PREDICTED:	ADGRB2	adhesion G protein-coupled receptor B2 isoform X3	7395920	5969100	8285940	6721140	7197680	6845840	4709000	5538300	3804070	4600540	6852990	6645570	7729170	6542990	6814060	10208800	8488620	9924690	8104910	8881160	6900400	5971550	7310100	7725070	7648290	4290540	5453460	6543470	4448080	4887060	7773050	7561260	8644100	7671460	8255090	11214500	8919700	9120950	7463780	8740390	9028190	8067410	7562260	6655770	6244470
544407625;544407627	A0A2K5UQB4	ref|XP_005544200|PREDICTED:;ref|XP_005544201|PREDICTED:	PEF1	peflin isoform X1
544407656	G7NWW7	ref|XP_005544214|PREDICTED:	FABP3	fatty acid-binding protein, heart	1148080	1281050	1272340	1385800	1161730			575959			1106670	1136270	1086610	1140570	1337340	1378940	1061090	1111540	2253740	1296670	1110650	1189690	1019090	1031790	1175670	960077	682730		742364	823040	1052200	1069420	949864	1015310	1184570	1300510	1421620	1361030	1363960	1203790	1596930	1613290	1303130	1144910	1175530
544407870;982229393	A0A2K5WB81	ref|XP_005544311|PREDICTED:;ref|XP_015295394|PREDICTED:	STX12	syntaxin-12 isoform X1				229687								285140	332344		182688			317236			261096	237029	252551		237376		230803				262128		257728	220753			236017		231285	230507				226704
544407986	A0A2K5UH26	ref|XP_005544364|PREDICTED:	SFN	14-3-3 protein sigma				438034			157178	31239.8	653359		184916	126808		194467			63373.7	183619	302239	80953.9	1965500		50345.3	90878.9	117410	1201650	869788	305246	1809620	223283	170897	186233	101552	263617	359351		288296	207145	310722			139843			124133
544408049;982229517;982229519		ref|XP_005544392|PREDICTED:;ref|XP_005544395|PREDICTED:;ref|XP_015295739|PREDICTED:	AIM1L	absent in melanoma 1-like protein isoform X3
544408053		ref|XP_005544397|PREDICTED:	SH3BGRL3	SH3 domain-binding glutamic acid-rich-like protein 3	1659170	1964270	1382020	2247420	1811790	1062260	1098630	901535	1176810	993982	1639400	1588100	1095710	1502310	1503410	1323060	1358710	966000	2059730	2140130	2009290	1749660	1925870	1778740	1752580	1469520	1251930	1151550	1605040	1723030	1407840	1364930	1384680	1454520	1512920	1401770	1464780	1351830	1909800	1574090	1606000	1685270	1702880	2618850	1879210
544408133;544408135;982229580;982229582	Q25QD1	ref|XP_005544433|PREDICTED:;ref|XP_005544434|PREDICTED:;ref|XP_015295943|PREDICTED:;ref|XP_015295946|PREDICTED:	STMN1	stathmin isoform X1		523519	266504	473670	399698						268856	417643	360916								284017		386037	344832							286268	437488		357519	430410	300730	297238		366090			474766	526217	612390
544408162		ref|XP_005544447|PREDICTED:	MAN1C1	mannosyl-oligosaccharide 1,2-alpha-mannosidase IC	2215010	1689920	2606260	1830340	1889360	1562860	1526910	2243730	1268900	1521760	2594950	2118640	2779600	1962170	1973330	1938920	1823510	2520280	1629520	1795670	2505490	2339400	2474950	2529320	2345120	2096790	2114040	1965160	2083120	1993480	2777870	2543430	2508260	2385540	2524140	2305080	2339450	2311130	2400420	2462540	1934530	2171950	2211730	2466490	1999420
544408210	A0A2K5WP59	ref|XP_005544468|PREDICTED:	CLIC4	chloride intracellular channel protein 4 isoform X1	428131	405770	593297	395006	441007	472802	351349	335357	581737	318288	504423	334730	467250	392970	406345	360220	473329	590190	348176	348137	472562	468963	447459	445487	557975	479666	426999	440620	360630	412557	482374	539477	512183	460896	474335	499865	463072	616631	442850	654415	654143	857880	517493	455185	657112
544408310;982229704	A0A2K5TMQ1	ref|XP_005544516|PREDICTED:;ref|XP_015296391|PREDICTED:	LYPLA2	acyl-protein thioesterase 2
544408320;982229688;982229699;985482016	Q4R651	ref|NP_001306355|UDP-galactose-4-epimerase;ref|XP_005544521|PREDICTED:;ref|XP_015296353|PREDICTED:;ref|XP_015296379|PREDICTED:	GALE	UDP-glucose 4-epimerase isoform X4
544408322;982309621	A0A2K5UHI1	ref|XP_005544522|PREDICTED:;ref|XP_015295145|PREDICTED:	LOC102141389;RPL11	60S ribosomal protein L11 isoform X1
544408360;544408362;982229730		ref|XP_005544540|PREDICTED:;ref|XP_005544541|PREDICTED:;ref|XP_015296457|PREDICTED:	HNRNPR	heterogeneous nuclear ribonucleoprotein R isoform X2
544408398	A0A2K5WNK0	ref|XP_005544557|PREDICTED:	C1QB	complement C1q subcomponent subunit B	19952600	17909700	19562600	18007800	20129200	13153800	13062800	13801500	12890000	17123200	15861100	14485800	15193000	13404100	14492700	12605100	13844400	12293000	13319500	14548700	21700000	21884100	18900400	18174000	19025100	16609400	12947000	15858200	13128500	14927800	14644600	13431300	16460400	13029200	14911600	14609500	14014800	15105400	13843700	15751900	18246100	17411900	20190900	18253400	25295300
544408418		ref|XP_005544566|PREDICTED:	WNT4	protein Wnt-4
544408457;544408459;982229835	G7NUV3	ref|XP_005544582|PREDICTED:;ref|XP_005544583|PREDICTED:;ref|XP_015296763|PREDICTED:	ALPL	alkaline phosphatase, tissue-nonspecific isozyme isoform	126086	155980	141673	119033	153809		105811	135860		143942	105307	92102.5	120486	115533	133841	145514	128040	145531	121005		109643	106652	118992	92612.8	138278		92823.3			100296	82930	102962	131150	87143.6	106240	131585	126387	130916	104888	127086		157187		86420.1	115957
544408483;544408485;982229895	A0A2K5WXH3	ref|XP_005544593|PREDICTED:;ref|XP_005544594|PREDICTED:;ref|XP_015296909|PREDICTED:	HP1BP3	heterochromatin protein 1-binding protein 3
544408511;544408513	G7NUU5	ref|XP_005544606|PREDICTED:;ref|XP_005544607|PREDICTED:	CDA	cytidine deaminase isoform X1						772363	929689										497293		704282	863431					260982		621635	733667	511703	517711					237974	497261			378406					418756
544408577	A0A2K5WIY3	ref|XP_005544634|PREDICTED:	NBL1	neuroblastoma suppressor of tumorigenicity 1	67460900	64592000	70084500	70860900	63764700	46723300	36646800	42527400	32482100	39482600	53634000	72887300	68123100	60757500	69686700	68528500	64420300	58600600	92875400	80248200	77977400	64990000	80666900	65202400	79023800	39808000	54569400	47480100	42480900	53826000	47984100	53184300	60133700	65975000	67844000	77377200	77915300	71574500	75588300	63953600	66273300	62666300	68446600	54791900	55925300
544408591	A0A2K5TMG9	ref|XP_005544640|PREDICTED:	CAPZB	F-actin-capping protein subunit beta isoform X2	318421	211839	371903	264752	200579	241075	330365	184532	195773		317048	175750	303744	261333	141552	487096	307559	372438	353959	741758	400000	159920	195557	262512	288760	155469	157654	202410	420998	160052	241929	566111	580020	170846	240654	435341	417799	430998	410240	316143	307158	281352	325947	473500	493417
544408622;544408624;544408626;544408636;982230013		ref|XP_005544655|PREDICTED:;ref|XP_005544656|PREDICTED:;ref|XP_005544657|PREDICTED:;ref|XP_005544662|PREDICTED:;ref|XP_015297297|PREDICTED:	EMC1	ER membrane protein complex subunit 1 isoform X2
544408699	A0A2K5U332	ref|XP_005544690|PREDICTED:	RCC2	protein RCC2
544408711	A0A2K5W0T3	ref|XP_005544696|PREDICTED:	PADI3	protein-arginine deiminase type-3
544408713	G7NUR1	ref|XP_005544697|PREDICTED:	PADI1	protein-arginine deiminase type-1
544408733;544408735;982230077;982230080	A0A2K5WR60	ref|XP_005544706|PREDICTED:;ref|XP_005544707|PREDICTED:;ref|XP_015297542|PREDICTED:;ref|XP_015297552|PREDICTED:	MFAP2	microfibrillar-associated protein 2 isoform X1	1368340	1196680	1317130	915573	1138190	1497250	1410620	1621420	1167110		919354	893520	755182	659451	1516950	782201	737616	708354	902048	813464	1799630	1328960	1738640	1395030	1576950	735017	1211520	1064480	913924	833604	1131740	1100940	791234	1140640	1091730	913165	777074	708009	1047300	839863	1471980	1345860	1107060	1274310	1073460
544408862;982230161;982230163;982230166;982230168;982230170;982230172;982230174;982230176		ref|XP_005544767|PREDICTED:;ref|XP_015297837|PREDICTED:;ref|XP_015297842|PREDICTED:;ref|XP_015297852|PREDICTED:;ref|XP_015297856|PREDICTED:;ref|XP_015297864|PREDICTED:;ref|XP_015297866|PREDICTED:;ref|XP_015297872|PREDICTED:;ref|XP_015297881|PREDICTED:	FBLIM1	filamin-binding LIM protein 1
544408929;544408933;982230202;982230204;982230209;982230211;982230214		ref|XP_005544798|PREDICTED:;ref|XP_005544800|PREDICTED:;ref|XP_015297974|PREDICTED:;ref|XP_015297977|PREDICTED:;ref|XP_015297987|PREDICTED:;ref|XP_015297990|PREDICTED:;ref|XP_015297998|PREDICTED:	PRDM2	PR domain zinc finger protein 2 isoform X3
544408971;544408973		ref|XP_005544817|PREDICTED:;ref|XP_005544818|PREDICTED:	TNFRSF1B	tumor necrosis factor receptor superfamily member 1B											280574																				335415			317191							214089	210496	281298	218682	171439
544408991	A0A2K5U252	ref|XP_005544827|PREDICTED:	PLOD1	procollagen-lysine,2-oxoglutarate 5-dioxygenase 1	819419	816561	810641	969184	786045	1044870	1206440	1106650	1161440	1013300	849784	832731	817676	881329	776353	1000930	1186830	1102410	1237990	1241940	868853	947724	798624	872227	826671	1242640	1406850	1257120	1489970	1303460	876888	906662	763084	939908	720506	967742	1148220	1074150	1183140	1120120	634871	753815	664385	738731	846530
544409056	A0A2K5UNI4	ref|XP_005544857|PREDICTED:	FBXO2	F-box only protein 2	326894		424343	311447	354124						431941	450645	614241	348072	288594			302253			209208	220209	198474	237503	222405	204483	517903		423402	332403	215593	248643	323859	220520	248823		255696				232842	320717	294945	281048	254254
544409068	A0A2K5WS19	ref|XP_005544861|PREDICTED:	ANGPTL7	angiopoietin-related protein 7			430094		436944						477035		439502				1243100														528205				553914		1033550		870591	1357880					370196
544409077		ref|XP_005544865|PREDICTED:	SRM	spermidine synthase	53252.4							100430			80820.1										79378.9								71646.6			185587	150821	74674.9	80627.2							44909.7
544409088	A0A2K5UJY0	ref|XP_005544869|PREDICTED:	MASP2	mannan-binding lectin serine protease 2 isoform X1	1572000	1356950	1589680	1105060	1411840	8520520	7348160	8149750	8120390	10038000	1219660	655949	692354	719317	671566	3278100	2410020	2289620	1988670	2335010	1205040	1075680	1222210	1098880	1308900	9338660	7821930	8673460	6293080	6146380	696133	933927	5245800	791879	1140280	2624710	1964880	2498640	1634610	2248310	1435470	1251600	1752490	1749270	1811530
544409151;982230327;982230330		ref|XP_005544899|PREDICTED:;ref|XP_015298356|PREDICTED:;ref|XP_015298361|PREDICTED:	CTNNBIP1	beta-catenin-interacting protein 1 isoform X3
544409185;982230362	A0A2K5W883	ref|XP_005544913|PREDICTED:;ref|XP_015298472|PREDICTED:	H6PD	GDH/6PGL endoplasmic bifunctional protein isoform X1																					386500											394622							432450	371242				367773
544409201	A0A2K5VXB8	ref|XP_005544921|PREDICTED:	ENO1	alpha-enolase isoform X1
544409339;544409346;544409350;982230526;985481862	A0A2K5WXF8;A0A2K5WX82;A0A2K5WWV8;Q4R7D6	ref|NP_001306276|acyl-CoA;ref|XP_005544982|PREDICTED:;ref|XP_005544983|PREDICTED:;ref|XP_005544986|PREDICTED:;ref|XP_005544988|PREDICTED:	ACOT7	cytosolic acyl coenzyme A thioester hydrolase isoform X2
544409412		ref|XP_005545016|PREDICTED:	AJAP1	adherens junction-associated protein 1	876555	981672	780901	1102000	1094650				226935		552595	836195	813034	956085	1112750	576823	474567	691632	1014380	565908	901837	935408	951099	930804	930190					449681	778934	834097	657399	827504	1118400	552165	586069	555913	516268	605146	823296	1022170	853857	767610	817890
544409470;544409472;982230624;982230626;982230628;982230633	A0A2K5W2K6;A0A2K5W2L9	ref|XP_005545041|PREDICTED:;ref|XP_005545042|PREDICTED:;ref|XP_015299123|PREDICTED:;ref|XP_015299126|PREDICTED:;ref|XP_015299129|PREDICTED:;ref|XP_015299140|PREDICTED:	MEGF6	multiple epidermal growth factor-like domains protein 6	265923	337244	314292	317669	328832						282457	228327	266963	315029	305219	156109	148778	176076		199127	251544	284773	299259	307876	264867				146922		337238	296511	291864	230956	286298		240832	181946	162124	198352	335091	357240	341226	324102	254056
544409516;544409518;544409520;544409522;982230656;982230662	A0A2K5W0Q5	ref|XP_005545061|PREDICTED:;ref|XP_005545062|PREDICTED:;ref|XP_005545063|PREDICTED:;ref|XP_005545064|PREDICTED:;ref|XP_015299203|PREDICTED:;ref|XP_015299210|PREDICTED:	TNFRSF14	tumor necrosis factor receptor superfamily member 14
544409560;544409562;544409564;982230690;982230692	G7NT94	ref|XP_005545082|PREDICTED:;ref|XP_005545083|PREDICTED:;ref|XP_005545084|PREDICTED:;ref|XP_015299260|PREDICTED:;ref|XP_015299263|PREDICTED:	RER1	protein RER1 isoform X5
544409706;544409708;544409712;544409714		ref|XP_005545148|PREDICTED:;ref|XP_005545149|PREDICTED:;ref|XP_005545151|PREDICTED:;ref|XP_005545152|PREDICTED:	MXRA8	matrix-remodeling-associated protein 8 isoform X1	722250	595744	670994	584071	675467	779254	716974	720861	774031	705749	752073	593424	683878	595104	617046	964851	944890	884887	709530	837616	634722	693232	543462	599628	601222	770769	806402	757657	735579	722810	763598	661340	813235	663017	678372	831094	837204	848090	811074	886899	742454	720962	754967	690682	663971
544409800		ref|XP_005545193|PREDICTED:	AGRN	agrin isoform X6	6466600	6288390	6383090	6510860	6204140	5762410	5343940	5669460	5361170	5294310	6776770	6609750	7178850	7045120	6686270	5948400	6088840	6086840	6050310	5584200	5590940	5923000	6240940	6028770	6535740	5332470	6506140	5906630	6827150	6186640	6751930	6818450	7013010	6610560	7054490	5948020	6487160	6053290	6248720	6257500	6162240	6667110	6599140	6434740	6376960
544410066	A0A2K5X958	ref|XP_005545315|PREDICTED:	TFRC	transferrin receptor protein 1	696861	639400	634969	635223	679209	1185140	1137080	1067110	1491790	1734060	703471	670550	672923	675878	667100	1381360	1171510	1068980	990709	1171800	561101	566268	590426	623218	679684	1716570	1295400	1436490	1170650	1044100	607367	621566	821297	584375	614880	1164900	983077	1108650	1000720	1067530	735570	643678	660448	616781	673978
544410091;982231159;982231161;982231163		ref|XP_005545327|PREDICTED:;ref|XP_015300344|PREDICTED:;ref|XP_015300345|PREDICTED:;ref|XP_015300346|PREDICTED:	PCYT1A	choline-phosphate cytidylyltransferase A
544410218		ref|XP_005545387|PREDICTED:	APOD	apolipoprotein D isoform X1	376631000	446894000	589666000	290786000	371632000	294715000	252629000	441472000	184340000	221368000	184023000	142894000	278670000	127325000	134298000	166141000	135228000	249254000	99717900	124500000	519458000	534998000	500220000	422427000	445683000	367716000	369017000	392753000	328003000	317248000	263433000	207939000	253857000	216100000	230343000	215192000	202792000	194936000	219142000	232886000	382808000	402469000	534176000	465331000	511800000
544410247	A0A2K5VN41	ref|XP_005545398|PREDICTED:	XXYLT1	xyloside xylosyltransferase 1 isoform X1	2516480	1973650	2918530	2164330	2259790	1763710	1232020	2097450	1084300	993561	2373580	1861540	2605290	1998030	1934000	2514040	2260370	3158710	1746310	2044010	2356530	2626230	2684400	2952140	2967330	1876820	1802220	1943970	1711780	1680820	2411390	2310880	2567600	2422410	2342250	2740590	2615270	2869250	2508780	2620460	2473830	2814490	2761320	2813340	2728090
544410297;544410299		ref|XP_005545420|PREDICTED:;ref|XP_005545421|PREDICTED:	CPN2	carboxypeptidase N subunit 2	5490430	4200750	5162270	4079300	4502430	13079300	9775150	13755800	10805400	12614600	6298020	4209070	4944940	4464110	4604180	10595700	8390290	9040520	5143580	7338190	4190110	4175050	4073800	3480890	4110380	14116100	11760100	12688900	10249900	9559260	5643520	5475850	12533500	5154630	5679690	8525630	6711510	8622210	5918830	7129260	4005650	3983340	5297330	4748920	4798840
544410412;544410419;544410421;982231404	G7NYP7;A0A2K5X5C1;P59822	ref|XP_005545463|PREDICTED:;ref|XP_005545465|PREDICTED:;ref|XP_005545466|PREDICTED:;ref|XP_015300414|PREDICTED:	IL1RAP	interleukin-1 receptor accessory protein isoform X1	1450770	1298910	1359720	1129450	1246620	3095720	2467570	2964290	2696950	3430460	693750	801155	741446	791410	868394	2886130	2315020	2429210	1984260	2363710	908176	896392	1007320	905149	1150120	3088180	2999820	3249380	2558310	2418620	900847	856005	1293800	686565	812716	2456730	1979140	2357960	1858440	2237070	1151810	1093160	1407510	1060870	1190750
544410451;544410453;544410455;544410465;544410467;982231423;982231425		ref|XP_005545480|PREDICTED:;ref|XP_005545481|PREDICTED:;ref|XP_005545482|PREDICTED:;ref|XP_005545487|PREDICTED:;ref|XP_005545488|PREDICTED:;ref|XP_015300417|PREDICTED:;ref|XP_015300418|PREDICTED:	TPRG1	tumor protein p63-regulated gene 1 protein
544410478;544410480;982231428;982231430;982231432;982231434;982231438;982231440		ref|XP_005545491|PREDICTED:;ref|XP_005545492|PREDICTED:;ref|XP_015300419|PREDICTED:;ref|XP_015300420|PREDICTED:;ref|XP_015300421|PREDICTED:;ref|XP_015300422|PREDICTED:;ref|XP_015300423|PREDICTED:;ref|XP_015300424|PREDICTED:	LPP	lipoma-preferred partner isoform X2
544410505	G7NYN8	ref|XP_005545499|PREDICTED:	SST	somatostatin																								558204										601688									412562
544410543;544410545	A0A2K5X7X6	ref|XP_005545516|PREDICTED:;ref|XP_005545517|PREDICTED:	ADIPOQ	adiponectin isoform X1	1413570	1149620	1468070	1118470	1250200	1931730	1942640	2093620	2284360	2325090	1429180	963997	1090400	1164840	1099140	2279660	1780760	1628710	1407060	1538540	689458	775295	864396	930450	1103050	1371750	1520040	1810130	1438240	1127240	1058080	1127180	4396170	1059860	1371700	1584770	1450160	1839260	1192340	1378960	1304590	1263570	1479880	1132560	1309660
544410547	A0A2K5WUE1	ref|XP_005545518|PREDICTED:	KNG1	kininogen-1	34394200	28250900	35557400	25356900	29129800	63179300	57706900	71273600	63164900	64388500	20027000	16345500	17926300	17286600	16603300	38102500	33258500	34078900	24267300	29516100	24063500	24961200	26076200	24791100	28230000	70289400	67223000	71749900	47050100	51717300	19380100	18228100	34795000	17543200	20217400	34099600	28316200	31236000	26444100	28394000	26280400	26659000	35043600	28925800	28417100
544410650		ref|XP_005545558|PREDICTED:	PDCD6IP	programmed cell death 6-interacting protein isoform X2				326719	129432	277749			135986		100232			93331.2		122530	144321	146612		180247	195819				109917		106726		117216			173248	184910		106126		175537	149304		167513		143741	152879	165991	119030
544410706	G7NYC0	ref|XP_005545585|PREDICTED:	SUSD5	sushi domain-containing protein 5	4967860	4663780	4947100	4536290	4770180	3292150	2954300	3087930	2598270	2947030	3635870	3628740	3567390	3705630	3705830	3460540	3239840	3521810	3482830	3305090	4828170	4320660	4724220	4593310	4507880	3133840	3116900	3187470	2999780	2995790	3953050	3770990	3232440	3783690	3996140	4066390	3401650	3217040	3623930	3333250	4974820	4527360	4534620	4656890	3843430
544410781;544410783	A0A2K5VVM8	ref|XP_005545616|PREDICTED:;ref|XP_005545617|PREDICTED:	STT3B	dolichyl-diphosphooligosaccharide--protein
544410795;544410797;982231677	A0A2K5WD61;A0A2K5WD91	ref|XP_005545621|PREDICTED:;ref|XP_005545622|PREDICTED:;ref|XP_015300492|PREDICTED:	TGFBR2	TGF-beta receptor type-2 isoform X1
544410993;544410995;544410999;548960429	Q4R5B2	ref|NP_001272196|60S;ref|XP_005545700|PREDICTED:;ref|XP_005545701|PREDICTED:;ref|XP_005545703|PREDICTED:	RPL15	60S ribosomal protein L15 isoform X1
544411053;545688339	P61271	ref|NP_001270902|ras-related;ref|XP_005545726|PREDICTED:	RAB5A	ras-related protein Rab-5A isoform X1
544411134;544411136;982231824;982231828	A0A2K5TR88;A0A2K5TRB8	ref|XP_005545758|PREDICTED:;ref|XP_005545759|PREDICTED:;ref|XP_015300523|PREDICTED:;ref|XP_015300524|PREDICTED:	GALNT15	polypeptide N-acetylgalactosaminyltransferase 15 isoform	276217		325060	233656	201974						189488	205357	213699	160474				137300		118112		263705	200781	228776	234425	211171			148369		182022	194362	184230	191388	195762	262096	177407	201598	227703	202490	246753	237500	248708	192804	321179
544411156;544411158;982231867	A0A2K5UBN7	ref|XP_005545767|PREDICTED:;ref|XP_005545768|PREDICTED:;ref|XP_015300539|PREDICTED:	BTD	biotinidase isoform X1	10835400	11709700	9734800	11571700	11337300	11289900	12396900	8710500	11187000	10473900	12135200	12107200	11953200	13171800	13167400	14220400	15214300	13025900	15526400	13810400	11168100	11370500	11509200	10737900	11233000	13067200	11197800	11699600	12402700	12184900	12295900	11845100	11757700	12845600	12468500	13533700	14019000	13578400	14614000	13842700	10434800	10600700	11031600	11083600	10327500
544411294	G7NXZ7	ref|XP_005545829|PREDICTED:	ACPP	prostatic acid phosphatase	89755.3			72317.4		69075				79514.8	61094.7		50905.8			527260		65523		96752.8	126520	44862.1	68875.7	276604	91609	155095	45560.6	106774	203069		57077.5	105675	38960.9			97235.5		76335.1					80370.1
544411320;544411322;982231981	A0A2K5UZ63	ref|XP_005545841|PREDICTED:;ref|XP_005545842|PREDICTED:;ref|XP_015300571|PREDICTED:	TMEM108	transmembrane protein 108
544411345	A0A2K5UXZ0	ref|XP_005545850|PREDICTED:	LOC101866521	serotransferrin	1566480000	1790690000	1523120000	1635430000	1650760000	2553080000	2413220000	2265350000	2744570000	2395820000	1257840000	1600290000	1493950000	1420540000	1458040000	1567670000	1627330000	1278500000	1692390000	1757610000	1563240000	1388040000	1279180000	1205050000	1304210000	2636380000	2377200000	2565940000	2296610000	2091290000	1298470000	1283680000	1365170000	1243470000	1323950000	1480480000	1423230000	1516270000	1491620000	1328170000	1495150000	1395430000	1604590000	1396620000	1426220000
544411566	A0A2K5TKS8	ref|XP_005545950|PREDICTED:	ESYT3	extended synaptotagmin-3
544411621	A0A2K5UXD8	ref|XP_005545976|PREDICTED:	RBP1	LOW QUALITY PROTEIN: retinol-binding protein 1																		123422	135986	124554							123788				49962.8			76810.4						115242
544411647;544411649;544411655	A0A2K5VNU5	ref|XP_005545987|PREDICTED:;ref|XP_005545988|PREDICTED:;ref|XP_005545991|PREDICTED:	CLSTN2	calsyntenin-2 isoform X1	732518	730407	685686	710320	681284	906554	892818	1030550	829780	782839	831590	1020650	823373	939470	787817	910458	1065240	1053230	977571	932103	980110	813132	789169	822264	746290	936092	1086070	961811	889271	981837	909129	1077320	851948	1042590	900467	1045790	1258500	1118240	1210240	1048420	828939	791635	757270	779392	901599
544411787;544411789;982232286	G7P009	ref|XP_005546053|PREDICTED:;ref|XP_005546054|PREDICTED:;ref|XP_015300669|PREDICTED:	PLS1	plastin-1
544411834;544411836	A0A2K5WMI3;A0A2K5WMG9	ref|XP_005546070|PREDICTED:;ref|XP_005546071|PREDICTED:	PLOD2	procollagen-lysine,2-oxoglutarate 5-dioxygenase 2	143276	149835	172408	215396	133687		307369				108183		110405	169745			182878	154600					121051		96485.2		277292	192691	181859	194452	122999	187392		186480		88380.8	180153		170329	161877
544411930;544411934;545687833	A0A2K5WZ67;Q4R4V7	ref|NP_001270162|glycogenin-1;ref|XP_005546111|PREDICTED:;ref|XP_005546113|PREDICTED:	GYG1	glycogenin-1 isoform X1
544411946;544411948;544411950;982232367	A0A2K5VP36	ref|XP_005546119|PREDICTED:;ref|XP_005546120|PREDICTED:;ref|XP_005546121|PREDICTED:;ref|XP_015300683|PREDICTED:	CP	ceruloplasmin isoform X1	79140600	72441800	74726800	69760900	75381000	156141000	157085000	147682000	171257000	174642000	72050600	72102600	65915700	71559000	75072700	77711300	73772300	67941700	70650900	85978600	80486900	79220000	78570100	73645600	74108100	144750000	152188000	157039000	140252000	146224000	74880900	72368400	91493000	73594500	71536200	71787700	67906800	79892200	72024800	73829100	69552500	71009000	80615900	71751900	78022700
544411991;982232393		ref|XP_005546138|PREDICTED:;ref|XP_015300687|PREDICTED:	RNF13	E3 ubiquitin-protein ligase RNF13 isoform X2	1733780	1877070	1535060	1831640	1748790	1203520	1289990	803210	1070720	1011980	1427480	1214560	1245170	1556320	1469260	1332610	1420360	1228960	1715880	1335510	1502100	1568530	1617770	1668410	1720370	1532690	1149570	1038840	1274490	1448890	1409000	1387060	1372210	1436460	1234410	1269730	1333660	1257750	1521990	1436250	1507450	1479530	1813040	1633790	1247330
544412014	G7NZM4	ref|XP_005546148|PREDICTED:	EIF2A	eukaryotic translation initiation factor 2A isoform X1
544412326	A0A2K5WLX9	ref|XP_005546283|PREDICTED:	LXN	latexin											85151.9								65427.6													110927
544412339;982232593		ref|XP_005546287|PREDICTED:;ref|XP_015300728|PREDICTED:	RARRES1	retinoic acid receptor responder protein 1 isoform X1	632205	478481	571703	626278	588925	214247	303310	274251	406768	285391	306491	365457	264674	383010	326467	445875	560816	432539	497606	390099	623342	622450	622447	554691	583870		303294	275574	320471	276531	310382	326643	235291	328330	288123	372894	518725	476947	582606	468532	562206	635994	700226	722244	754631
544412401	A0A2K5WX73	ref|XP_005546313|PREDICTED:	KPNA4	importin subunit alpha-3
544412413;544412415;544412417;544412419;544412421;544412425;544412427;982232676;982232680		ref|XP_005546318|PREDICTED:;ref|XP_005546319|PREDICTED:;ref|XP_005546320|PREDICTED:;ref|XP_005546321|PREDICTED:;ref|XP_005546322|PREDICTED:;ref|XP_005546324|PREDICTED:;ref|XP_005546325|PREDICTED:;ref|XP_015300756|PREDICTED:;ref|XP_015300757|PREDICTED:	B3GALNT1	UDP-GalNAc:beta-1,3-N-acetylgalactosaminyltransferase 1	2327730	2023980	2243610	2155900	2225140	1972860	1690890	1803110	1487490	1450160	2033410	2009490	2014080	1844380	1832450	2406610	2219420	2226640	1970870	1859850	1989830	2086220	2155570	2404190	2210780	1613890	1734380	1720400	1854700	1807040	2129260	2007790	1992090	2128570	1931860	2304900	2187990	2572600	2226670	2314950	2129820	1751060	2059230	1950240	2085780
544412458		ref|XP_005546338|PREDICTED:	DYNC1LI1	cytoplasmic dynein 1 light intermediate chain 1
544412484	G7NZH4	ref|XP_005546350|PREDICTED:	SLITRK3	SLIT and NTRK-like protein 3	163108	151215	135895	167334	158064	101836	68733.5	90537.8	54976.7	88140.1	152368	167968	167033	189818	207401	182622	139167	127004	129253	153651	134404	144409	113391	160161	169687		112260	112391	90653	91327.6	182554	184852	153919	183361	171763	168764	127999	123303	143423	181332	127773	112726	110893	99751.8	159527
544412512;545688443;982232753;982232755;982232757;982232759	G7NZH0	ref|NP_001270387|programmed;ref|XP_005546362|PREDICTED:;ref|XP_015300789|PREDICTED:;ref|XP_015300790|PREDICTED:;ref|XP_015300791|PREDICTED:;ref|XP_015300792|PREDICTED:	PDCD10	programmed cell death protein 10 isoform X1
544412516;982233273;982233275	G7NZG9	ref|XP_005546364|PREDICTED:;ref|XP_015300980|PREDICTED:;ref|XP_015300981|PREDICTED:	SERPINI1	neuroserpin	12658900	14033100	12543900	13919900	13058500	10424900	12120200	10266500	10220800	10348000	13734000	15363100	14546600	15655300	15483300	15424200	16488100	14845200	15414600	15021200	12362700	13296600	13433600	13997400	14441000	10517100	13474600	12890600	12637800	13245600	14990400	15546400	15773100	16027700	16166000	16632300	16558800	16340100	16667200	17390800	12039100	13019700	12965000	12717900	12496000
544412678;544412686;982233378	A0A2K5WKN2	ref|XP_005546436|PREDICTED:;ref|XP_005546440|PREDICTED:;ref|XP_015301004|PREDICTED:	SLC2A2	solute carrier family 2, facilitated glucose transporter	574260		527347	439321	653649		378980			539900	682809	551827	509370	562939	672061	211193	317394	398854	274609	372442		374659		625928							588596	616239	479962	512060	480562	335721	310629	418186	335557	406412		446461	497318	439441	487474
544412750;982233406;982233408;982233410;982233412;982233415;982233417;982233419;982233421;982233423;982233425;982233427;982233429	A0A2K5W2U8	ref|XP_005546468|PREDICTED:;ref|XP_015301011|PREDICTED:;ref|XP_015301012|PREDICTED:;ref|XP_015301013|PREDICTED:;ref|XP_015301014|PREDICTED:;ref|XP_015301015|PREDICTED:;ref|XP_015301016|PREDICTED:;ref|XP_015301017|PREDICTED:;ref|XP_015301018|PREDICTED:;ref|XP_015301019|PREDICTED:;ref|XP_015301020|PREDICTED:;ref|XP_015301021|PREDICTED:;ref|XP_015301022|PREDICTED:	NLGN1	neuroligin-1 isoform X1	680807	678349	618616	857324	703649	525176	448477	345625	400854	359236	560507	677124	621097	753101	677828	632737	621138	596845	333738	590393	672607	807578	715271	800547	802375	498339	518400	542799	543587	547625	656073	765774	515031	745919	678145	732103	651276	647931	730728	697881	580575	788718	595425	663186	622430
544413030;567316160	A0A2K5UJU4;Q4R706	ref|NP_001274653|AP-2;ref|XP_005546582|PREDICTED:	AP2M1	AP-2 complex subunit mu isoform X1
544413072	A0A2K5WKI2	ref|XP_005546603|PREDICTED:	PSMD2	26S proteasome non-ATPase regulatory subunit 2																					60898.9																			285316
544413080;544413082;544413086;544413088;982233685	G7NYZ8;A0A2K5WFS2;A0A2K5WFL9	ref|XP_005546607|PREDICTED:;ref|XP_005546608|PREDICTED:;ref|XP_005546610|PREDICTED:;ref|XP_005546611|PREDICTED:;ref|XP_015301094|PREDICTED:	EIF4G1	eukaryotic translation initiation factor 4 gamma 1
544413130;544413132	A0A2K5TVZ7	ref|XP_005546632|PREDICTED:;ref|XP_005546633|PREDICTED:	CHRD	chordin isoform X3	873330	749055	944816	745994	755436	700051	807806	780677	599801	666596	1303400	1027150	1224880	1051590	980573	925386	952717	1087880	770738	919448	805373	805272	808839	885784	886114	857718	804367	885177	842535	717181	1277980	1128960	1146310	1158420	1186120	1150250	1208070	1005270	1104840	1035720	880931	858763	928877	899582	958954
544413141	A0A2K5W4F3	ref|XP_005546637|PREDICTED:	EPHB3	ephrin type-B receptor 3	61791	64959.6	64663.4	51737.8	52522.5						81504.1	71997.9	72341.4	74074.5	44508.6	80123.6	88181.5	71977.5		49846.2											57838	57652.9	66685.4	74430.9	46415		87579.3	39232.1	40099.8
544413222	G7NYM2	ref|XP_005546672|PREDICTED:	DNAJB11	dnaJ homolog subfamily B member 11
544413224	A0A2K5W9H2	ref|XP_005546673|PREDICTED:	AHSG	alpha-2-HS-glycoprotein	155985000	127772000	169961000	122867000	142014000	266892000	232778000	303854000	217144000	259910000	119285000	113187000	123292000	99999700	91600800	226251000	200439000	227777000	150500000	169824000	89438200	88510800	110458000	113468000	116182000	258004000	258968000	283875000	178036000	202119000	113349000	108307000	166733000	101292000	111531000	190804000	157468000	200548000	154309000	160474000	119045000	104673000	156240000	121989000	107979000
544413226;982233764	G7NYM0	ref|XP_005546674|PREDICTED:;ref|XP_015301116|PREDICTED:	FETUB	fetuin-B	76937200	70066200	76998000	65836500	71811800	31004500	30334700	31109300	32437600	39029700	57515400	48241000	53013600	55553600	62449200	80559400	69841600	68193800	62771700	70698600	29895300	30387500	33675700	42441900	49462100	39317700	41465900	42613600	32217100	37758100	69396300	65725900	83123700	53134000	66311100	77802000	66886300	78393700	65524600	63600000	54966400	57386100	72479200	59213500	66850700
544413230	A0A2K5V3X3	ref|XP_005546676|PREDICTED:	HRG	histidine-rich glycoprotein	168441000	131395000	157205000	131345000	152984000	324261000	237390000	299584000	310731000	347785000	102702000	93061800	91500100	92179000	101323000	220468000	193542000	189682000	165928000	185097000	71533400	76850400	82049100	91228500	110083000	338910000	298045000	320134000	211792000	219052000	97140000	95620100	158723000	85489800	105975000	186354000	149944000	192835000	143956000	156344000	116369000	114260000	146331000	119111000	121907000
544413299;544413303	G7NYL0;A0A2K5X0S3	ref|XP_005546709|PREDICTED:;ref|XP_005546710|PREDICTED:	PLCD1	1-phosphatidylinositol 4,5-bisphosphate
544413327	G7NYK6	ref|XP_005546722|PREDICTED:	OXSR1	serine/threonine-protein kinase OSR1 isoform X1
544413470;544413472		ref|XP_005546785|PREDICTED:;ref|XP_005546786|PREDICTED:	RPL14	60S ribosomal protein L14 isoform X1
544413513;544413515;544413517;982234009;982234014	A0A2K5U5C8;A0A2K5U5B7	ref|XP_005546804|PREDICTED:;ref|XP_005546805|PREDICTED:;ref|XP_005546806|PREDICTED:;ref|XP_015301189|PREDICTED:;ref|XP_015301191|PREDICTED:	CTNNB1	catenin beta-1 isoform X1						672834	1734040				680219		292400	1020670					3752440	494260								571278	1286060	706102		1539300				2518970			724439
544413541;545686975;982232836	I7GJF3	ref|NP_001270536|cholecystokinin;ref|XP_005546817|PREDICTED:;ref|XP_015300822|PREDICTED:	CCK	cholecystokinin isoform X1		4231770	4818190									1299790									683489	604592	604955	812151										2761560
544413636	A0A2K5UW93	ref|XP_005546862|PREDICTED:	FAM198A	protein FAM198A isoform X2	1025460	846840	994096	975435	844841	745466	905173	1041690	664444	784897	1289880	1227350	1265480	1408270	1197190	596643	734773	895917	696644	784935	917270	939515	939331	1064710	924652	928503	1221470	984893	1011660	1039510	1400040	1393140	1193980	1304190	1279870	860001	824418	822181	831344	824206	769074	826745	923299	818084	914237
544413665;982234102;982234105	A0A2K5WN71	ref|XP_005546875|PREDICTED:;ref|XP_015301215|PREDICTED:;ref|XP_015301216|PREDICTED:	ABHD5	1-acylglycerol-3-phosphate O-acyltransferase ABHD5
544413756	A0A2K5U2A3	ref|XP_005546917|PREDICTED:	TGM4	protein-glutamine gamma-glutamyltransferase 4																142897
544413780;982234201	A0A2K5W3G8	ref|XP_005546929|PREDICTED:;ref|XP_015301249|PREDICTED:	CLEC3B	tetranectin isoform X1	65698700	72234600	65476800	65073600	70615100	102843000	102485000	102618000	81645600	100938000	66759800	66898100	65267700	64761800	71194600	68362500	72073100	66882300	60564900	68681000	59320400	58100300	63111400	54338500	61668500	91117800	105363000	110048000	83768200	96516100	65012700	64794900	70426300	59407800	70500900	67219000	70001600	64398300	63517200	62063300	78096700	71238100	76290600	66631800	71865100
544413798;982234213	G7NY42	ref|XP_005546937|PREDICTED:;ref|XP_015301252|PREDICTED:	SACM1L	phosphatidylinositide phosphatase SAC1 isoform X1
544413856	A0A2K5WLE6	ref|XP_005546965|PREDICTED:	LTF	lactotransferrin	734415	836123	902331	841678	813566	1097990	2157590	1232900	2027990	1218670	1995340	1322230	713529	1000290	613174	1302730	1012550	1906290	1653010	16420200	1178480	402233	869942	688238	1339990	729923	1211510	978111	2990660	1082400	822599	1622780	3735180	2343380	1247960	1040740	727585	904276	3425130	892753	1298980	593561	1445400	7183450	1854770
544413865;544413867	A0A2K5U096	ref|XP_005546969|PREDICTED:;ref|XP_005546970|PREDICTED:	TDGF1	teratocarcinoma-derived growth factor 1 isoform X1
544413917;544413919;544413923	A0A2K5X6Y9	ref|XP_005546993|PREDICTED:;ref|XP_005546994|PREDICTED:;ref|XP_005546996|PREDICTED:	NBEAL2	neurobeachin-like protein 2 isoform X1
544413982;982234352		ref|XP_005547024|PREDICTED:;ref|XP_015301295|PREDICTED:	SMARCC1	SWI/SNF complex subunit SMARCC1 isoform X1
544414055	G8F302	ref|XP_005547060|PREDICTED:	CAMP	cathelicidin antimicrobial peptide			74484					124195	302947		236402			109471		268784	124580	168137	161673	97512.7	61540.1								220335	173217		149110	505560	259179	129306	120464	130196	131953	358752	122114	130847		287995	906182	287293
544414204;544414206;544414212	G7NXU9	ref|XP_005547126|PREDICTED:;ref|XP_005547127|PREDICTED:;ref|XP_005547130|PREDICTED:	IMPDH2	inosine-5'-monophosphate dehydrogenase 2 isoform X1
544414216;545686701	Q4R5D7	ref|NP_001271103|glutamine--tRNA;ref|XP_005547132|PREDICTED:	QARS	glutamine--tRNA ligase isoform X1
544414240	A0A2K5UQY0	ref|XP_005547144|PREDICTED:	LAMB2	laminin subunit beta-2	14731300	14296500	15809600	15387600	14542500	15652300	14287700	15518200	14511500	13213800	12603600	12840700	13533100	13050400	12909400	15432400	15879700	15932700	17057800	15232600	14991500	15563500	15618900	15806400	15877100	13863100	17732300	16522600	18504500	15921500	13430100	14092700	13863100	13755800	14183200	16908700	17951000	15898300	17982300	16670600	15760000	16799500	17318000	16691300	15137500
544414307;544414309;544414313;544414315;544414317;544414319;544414321;544414323;544414325;544414331;544414333;544414335;544414337;544414339;544414341;544414343;982234605	A0A2K5VM36	ref|XP_005547176|PREDICTED:;ref|XP_005547177|PREDICTED:;ref|XP_005547179|PREDICTED:;ref|XP_005547180|PREDICTED:;ref|XP_005547181|PREDICTED:;ref|XP_005547182|PREDICTED:;ref|XP_005547183|PREDICTED:;ref|XP_005547184|PREDICTED:;ref|XP_005547185|PREDICTED:;ref|XP_005547188|PREDICTED:;ref|XP_005547189|PREDICTED:;ref|XP_005547190|PREDICTED:;ref|XP_005547191|PREDICTED:;ref|XP_005547192|PREDICTED:;ref|XP_…	DAG1	dystroglycan isoform X1	38599700	31906300	36880300	34921700	34218800	30092100	21873900	32176600	23846700	25451200	35655900	31976500	35592000	31379600	32063500	31481400	30541200	33219200	28333100	29339300	34049200	31991400	33770700	34115000	34490000	28427500	29604800	32266100	28268700	29320300	37201100	34330100	33858000	33740400	35279500	33271900	32672000	31314500	34377700	33560300	34672800	32417900	34467700	34303200	33000900
544414349;544414351	G8F4N3	ref|XP_005547197|PREDICTED:;ref|XP_005547198|PREDICTED:	GMPPB	mannose-1-phosphate guanyltransferase beta isoform X1
544414368		ref|XP_005547206|PREDICTED:	APEH	acylamino-acid-releasing enzyme												154750							412766	147446					182645				272529
544414439		ref|XP_005547238|PREDICTED:	SEMA3F	semaphorin-3F isoform X2	555123	839457	687373	547503	628988	622686		676689			663911	534027	625337	535899	533704	894095	715188	674274	606392	589032	477121	472182	506458	839177	755118	403483	614336		604835		539476	569967	577538	652801	594317	664596	663469	633571	595097	666830	740644	560879	1202850	551837	692874
544414448;544414450;544414452;544414454;544414456;544414458;982234694;982234698;982234701;982234705	G7NXT1	ref|XP_005547242|PREDICTED:;ref|XP_005547243|PREDICTED:;ref|XP_005547244|PREDICTED:;ref|XP_005547245|PREDICTED:;ref|XP_005547246|PREDICTED:;ref|XP_005547247|PREDICTED:;ref|XP_015301414|PREDICTED:;ref|XP_015301415|PREDICTED:;ref|XP_015301416|PREDICTED:;ref|XP_015301417|PREDICTED:	SEMA3B	semaphorin-3B isoform X1	173028	161253	203867	177457	142946	202017		309298	183464		223170	160313	234690	186616	148316	172593	251205	315680	183717	171727	196507	200142	172439	206328	173231		174559	201855	197401	133480	271543	246053	277989	245500	246368	235970	305291	249487	240238	260223	157740	217706	155840	187010	195001
544414496;544414498		ref|XP_005547265|PREDICTED:;ref|XP_005547266|PREDICTED:	HYAL1	hyaluronidase-1 isoform X1	586633	452964	536029	434266	472356	661919	757862	966344	537770	382821	801434	801384	888236	641553	611018	747353	798945	815246	393272	788827	493611	484975	445853	632714		297228	646586	622830	677292	639034	681031	591011	678040	549497	563181	747022	493960	887298	756747	695713		578443	706001	403618
544414605		ref|XP_005547318|PREDICTED:	MANF	LOW QUALITY PROTEIN: mesencephalic astrocyte-derived												236158	254108			207356				182261							231313		310600				281114
544414689;544414691	G7NZX2	ref|XP_005547358|PREDICTED:;ref|XP_005547359|PREDICTED:	LOC102137581	alpha/beta hydrolase domain-containing protein 14B	355233	382631	414166		344397	520363	188145	569804	322899	700845	419265	398889	361662	408543	481406	530550	473374	492564	930318	1172680	422469	394950	634724	626498	545460	483294				451403	374417	539106	362974	472986	678779	230411	485370	504784	436280	547389		442961	904906	529024	583630
544414785	A0A2K5UWL2	ref|XP_005547402|PREDICTED:	SEMA3G	semaphorin-3G	1005390	867899	1055210	875556	965548	834756	594611	645381	586121	732664	1123180	1128540	1260530	1199990	1096220	717252	645598	600262	708825	651914	1176320	1268470	1061140	999141	1048600	646146	597964	750242	657610	524103	1207860	1227090	1172990	1202400	1270640	766506	676682	631815	699119	707003	1077490	996996	1032810	805291	969641
544414799;544414801;982234896	A0A2K5VS17	ref|XP_005547409|PREDICTED:;ref|XP_005547410|PREDICTED:;ref|XP_015301473|PREDICTED:	STAB1	stabilin-1 isoform X1	1293340	1185320	1333500	785341	1008880	961432	1064690	1247480	910710	1034320	1810080	1076680	1637710	992679	916309	1471610	1030500	1569890	919286	832516	1184290	1300380	1346540	1246810	1211910	1192620	1126920	1286030	1339450	1063880	1671900	1361960	1637620	1490880	1360510	1428520	1343940	1364560	1488580	1367880	1262820	1383490	1637370	1764970	1633870
544414848	A0A2K5U480	ref|XP_005547432|PREDICTED:	ITIH1	inter-alpha-trypsin inhibitor heavy chain H1	11320300	6806540	10328700	7584530	9371500	36593100	29513400	41685200	32017300	35418400	7301890	4952300	5445500	5212540	4576080	29833100	23837900	25015300	15353400	23613400	4942080	5249520	5698900	7033290	7166590	36861400	32146600	34418200	23264600	23034300	5640210	6035680	18472800	6110990	6999290	23891900	16745700	23776200	15294600	20997900	6809550	5789100	8499080	7465820	9324450
544414850	A0A2K5WPG0	ref|XP_005547433|PREDICTED:	ITIH3	inter-alpha-trypsin inhibitor heavy chain H3	5308880	3937910	5189880	4071400	4843300	19466800	16321100	19777800	15376200	18206200	4149380	3174620	3231370	2858610	3161520	15337200	11845000	11738000	8069510	13274300	6940760	6900310	6388960	4504940	4825250	18138900	13692500	14928600	11449700	11876100	3066720	3132230	9641000	4223890	4830330	12831700	9455150	13082200	10176500	12977100	4566160	4172790	5308050	5708030	7185440
544414852		ref|XP_005547434|PREDICTED:	ITIH4	inter-alpha-trypsin inhibitor heavy chain H4 isoform X1	13334700	9803050	12688400	7482280	8446720	37147000	36253100	59761600	26758600	32398800	10552700	7631800	9616560	6753830	6152140	21224300	14984700	19024000	11113200	16212100	19129300	19791100	17343300	14160900	13611000	43138600	38431900	40807100	31859200	31599800	11360200	11430900	25017200	11740100	11418400	20002800	16011900	19337500	14991600	20053500	10659100	11330000	14250900	13837400	16503100
544414858		ref|XP_005547437|PREDICTED:	ITIH4	inter-alpha-trypsin inhibitor heavy chain H4 isoform X4
544414882	A0A2K5X421	ref|XP_005547449|PREDICTED:	TKT	transketolase	435957	443448	574478	575642	511721	425453	410477	398072	720106	478825	604617	444372	230999	396756	197855	476193	442406	369442	703306	2676800	622049	435850	477537	525037	596060	491870	415489		615325	339209	188631	843283	1019780	494986	534426	467037	358272	434689	581318	262145	1227340	661192	1184750	1928230	2663490
544415011;982235162;982235164	A0A2K5UAG7	ref|XP_005547506|PREDICTED:;ref|XP_015301581|PREDICTED:;ref|XP_015301582|PREDICTED:	APPL1	DCC-interacting protein 13-alpha isoform X1
544415055;544415057;544415059;544415061	A0A2K5WH26;A0A2K5WHB3;A0A2K5WHC8	ref|XP_005547526|PREDICTED:;ref|XP_005547527|PREDICTED:;ref|XP_005547528|PREDICTED:;ref|XP_005547529|PREDICTED:	FLNB	filamin-B isoform X5	174277	182314	170509		197074	206161	188342		166063		215086	197977	219149	337646		145532		185351	222569		158918		123079	372987	156047	501804	271530		272077	217331	233337	249028	450418	191516	203478	163182	145677		195501	180130		147427	181452	201500
544415101	A0A2K5V5K5	ref|XP_005547548|PREDICTED:	PDHB	pyruvate dehydrogenase E1 component subunit beta,																316249
544415166;544415168;982235274	A0A2K5VK93;A0A2K5VKI2	ref|XP_005547572|PREDICTED:;ref|XP_005547573|PREDICTED:;ref|XP_015301616|PREDICTED:	PTPRG	receptor-type tyrosine-protein phosphatase gamma isoform	4755180	4884130	4442500	4859260	4617490	4502310	4301500	3777340	3210550	4005690	5173870	5577420	5315330	5559270	5679440	4884870	5037750	4784440	5197050	5336770	4288800	4270690	4217970	4226430	4114960	3061460	4212020	4166580	4075730	4072080	5040790	5110860	5028320	5318450	5440650	4951580	4863020	4767200	4698720	5370700	4401430	4198480	4254180	4193560	4001490
544415271;982235418;982235420	A0A2K5V8L8	ref|XP_005547613|PREDICTED:;ref|XP_015301666|PREDICTED:;ref|XP_015301667|PREDICTED:	LRIG1	leucine-rich repeats and immunoglobulin-like domains	525026	506949	490248	484580	477284	543400	621456	440487	659294	446340	663912	434000	506672	616243	625135	601440	570996	597024	637905	623066	439964	405074	390392	489739	399528		639982	753589	561305	782767	568257	513033	640944	499095	527877	850649	806591	451817	815232	713525	518442	433543	495934	498183	490463
544415288;544415290;982235438	A0A2K5WWV2;A0A2K5WX63	ref|XP_005547620|PREDICTED:;ref|XP_005547621|PREDICTED:;ref|XP_015301669|PREDICTED:	SUCLG2	succinyl-CoA ligase
544415295;544415297;548962163	I7GMV7	ref|NP_001272006|protein;ref|XP_005547623|PREDICTED:;ref|XP_005547624|PREDICTED:	FAM19A1	protein FAM19A1 isoform X1											479619	615475	718403	573528	695814	600269	538595	569244		419015	586406	538268	581096		733503						499501	658978	467004	534002	873197	620717	591355	558082	656254	545696	1089340	913075	809305	791954
544415438;544415440;544415442;982235500	A0A2K5VU48	ref|XP_005547683|PREDICTED:;ref|XP_005547684|PREDICTED:;ref|XP_005547685|PREDICTED:;ref|XP_015301686|PREDICTED:	CNTN3	contactin-3	997072	1144150	985504	1142480	1122790	735801	618822	495068	426134	546310	943048	1045560	976518	993229	1067580	1222830	1094740	1003960	1061640	1012690	1015380	979924	1040280	892536	997514	677447	618735	750367	637996	529153	861290	930355	911194	983422	1121230	1198200	956344	1009660	992601	1100750	870326	967245	813612	907155	914818
544415461;982235508	A0A2K5U5H2	ref|XP_005547692|PREDICTED:;ref|XP_015301688|PREDICTED:	CHL1	neural cell adhesion molecule L1-like protein isoform X2	49120500	51743000	49968400	51421800	50607600	38921200	31215400	29339600	27648500	29755500	43985500	47047900	38871500	27395400	26694700	46831300	41772000	34994400	26133600	25451600	43242000	40731200	35893100	25766300	25009100	34040200	30543300	27819600	18901700	19811000	39522000	42326800	43126500	45956900	46696400	40752200	35447300	35604000	40249900	41512600	45491300	44357000	43186300	48590500	41062400
544415463	A0A2K5U5M5	ref|XP_005547693|PREDICTED:	CHL1	neural cell adhesion molecule L1-like protein isoform X3	3633330	3284180	3363910	2969610	3426320	4049190	3864250	3944630	3647740	3913840	2614840	2826720	2673440	2913620	2956530	3725640	3534410	3080880	3414840	3246500	2563450	2309740	2390020	2497860	2515820	3138060	3261990	3746020	3021230	3079330	2025430	2136150	2440060	2257060	2285360	2789870	2834340	2822820	2418170	3001980	2851370	3153080	2858670	2495580	2551880
544415470;544415472	A0A2K5U8V1	ref|XP_005547694|PREDICTED:;ref|XP_005547695|PREDICTED:	CNTN6	contactin-6	2634440	3026910	2685100	2889910	2879320	2409960	2246450	1769360	1836040	1933270	2877770	3248830	2988220	3247370	3134910	3480150	3652580	3403090	3617930	3352360	2554300	2630710	2646500	2825020	2827380	2376060	2057560	2167050	2180200	2102390	3006440	3179840	2986910	3241510	3130900	3734480	3577550	3415750	3402240	3553910	3064330	3110890	2702490	2888810	2752550
544415481;544415483;544415487;982232974;982232976	A0A2K5UZ69	ref|XP_005547697|PREDICTED:;ref|XP_005547698|PREDICTED:;ref|XP_005547700|PREDICTED:;ref|XP_015300879|PREDICTED:;ref|XP_015300880|PREDICTED:	CNTN4	contactin-4 isoform X1	3275620	3313840	2969930	3558020	3406860	2428280	2290330	2010860	1607840	2189830	2718430	2678930	2563710	2737480	2576470	3070220	2884150	2762170	2737130	2772640	3191600	3131390	3104310	2967930	3047210	2637670	2077520	2376430	2020170	2116500	2456370	2473880	2463090	2694160	2924610	2932090	2733840	2536750	2703560	2783080	3004460	3245920	3076120	2927590	3053700
544415516	A0A2K5WPY7	ref|XP_005547711|PREDICTED:	SUMF1	sulfatase-modifying factor 1 isoform X2	87561.8	92515.5	101709				186234		151376			65682		99245.2	98663.5		106558				101899	114187			95867		96870.8		103898	82172.7	117703	142060	157647	124957	111137	90406.1	94794.4	88129.1	105147	124518		122415	114979	85389.9
544415526;982235525	G7NYW8	ref|XP_005547716|PREDICTED:;ref|XP_015301690|PREDICTED:	LRRN1	leucine-rich repeat neuronal protein 1	2847630	2419360	2501660	2353170	2668050	2874350	2528460	2778630	2336720	2720440	2615830	2087510	1811900	1263290	1321660	2696570	2078180	1749600	1329570	1400110	2411240	2020680	1665090	1329710	1450600	2337840	2241650	1921070	1502660	1366980	2059120	2060630	2129910	2318770	2509740	1948000	1883840	1956100	1964150	2044770	2357380	2184760	2238240	2279810	2479570
544415611;982235574	A0A2K5UMD1	ref|XP_005547750|PREDICTED:;ref|XP_015301702|PREDICTED:	RAD18	E3 ubiquitin-protein ligase RAD18 isoform X3
544415715	A0A2K5WPR8	ref|XP_005547799|PREDICTED:	ARPC4	actin-related protein 2/3 complex subunit 4 isoform X2	172658	141210	163814	219620	171490												107726		194833	442614	466669		237576		222199				128344		137503	209197	476659		223713			157072	182437		322711	239663	362524	452242	634781
544415808;544415810;544415812;544415816;544415818;982235698	A0A2K5WIJ0	ref|XP_005547845|PREDICTED:;ref|XP_005547846|PREDICTED:;ref|XP_005547847|PREDICTED:;ref|XP_005547849|PREDICTED:;ref|XP_005547850|PREDICTED:;ref|XP_015301737|PREDICTED:	PRRT3	proline-rich transmembrane protein 3 isoform X1	11527700	13166400	11194800	12916800	11543000	6395680	7029330	4960280	6051730	4616360	9600990	11220900	9407480	12677000	11709700	8926090	9638580	8946910	12441000	11122300	11739200	11639800	11469600	12265500	11428600	6509960	6621100	6386280	5926600	7213130	9215590	9498100	7650780	9544160	9179420	9722260	9607680	8706330	10360900	9611230	9304250	9238690	8467170	10520200	8610750
544415826;544434054;544434056;544520320;982250405		ref|XP_005547854|PREDICTED:;ref|XP_005555699|PREDICTED:;ref|XP_005555700|PREDICTED:;ref|XP_005593435|PREDICTED:;ref|XP_015306218|PREDICTED:	LOC102128296;LOC102134014;RPL34	60S ribosomal protein L34
544415842;544415844;544415846;982235772;982235774;982235776	G7NYT7;A0A2K5W5M8	ref|XP_005547861|PREDICTED:;ref|XP_005547862|PREDICTED:;ref|XP_005547863|PREDICTED:;ref|XP_015301759|PREDICTED:;ref|XP_015301760|PREDICTED:;ref|XP_015301761|PREDICTED:	SEC13	protein SEC13 homolog isoform X1																																339594	276478						311464
544415857;544415859;544415861;544415863;544415865;544415868;544415870;544415872;982235751;982235753;982235756;982235758;982235760;982235769	A0A2K5U4W6;A0A2K5U4V9	ref|XP_005547865|PREDICTED:;ref|XP_005547866|PREDICTED:;ref|XP_005547867|PREDICTED:;ref|XP_005547868|PREDICTED:;ref|XP_005547869|PREDICTED:;ref|XP_005547870|PREDICTED:;ref|XP_005547871|PREDICTED:;ref|XP_005547872|PREDICTED:;ref|XP_015301753|PREDICTED:;ref|XP_015301754|PREDICTED:;ref|XP_015301755|PREDICTED:;ref|XP_015301756|PREDICTED:;ref|XP_015301757|PREDICTED:;ref|XP_015301758|PREDICTED:	ATP2B2	plasma membrane calcium-transporting ATPase 2 isoform X1							42300.5								48633.3			86119.3														49678.1				73011.9
544415875		ref|XP_005547873|PREDICTED:	SLC6A11	sodium- and chloride-dependent GABA transporter 3		30313.1	36842.5								37234.2	17000.3	27229.8												19757.9						17553.1	23534.7	24168.8			11614.2	20627.9					22551.2
544415877	G7NYT4	ref|XP_005547874|PREDICTED:	SLC6A1	sodium- and chloride-dependent GABA transporter 1	1118730	1062340	895514	1015690	1210970	626923		381929	512064	531051	1534130	1693330	1716160	1752400	2474410		1251640	1175610	1242650	1456870	882229	943668	1080370	948934	1109550		816471	956069		1011680	1616240	1329910	1375950	1621320	1548180	1132240	1221410	1050260	985828	999623	1103990	1018540	996890	738215	818479
544415921		ref|XP_005547895|PREDICTED:	TIMP4	metalloproteinase inhibitor 4
544416027	A0A2K5WCE9	ref|XP_005547941|PREDICTED:	FBLN2	fibulin-2 isoform X1	3779130	2512330	3312240	3061030	2810890	3821160	2845750	3667960	2853690	2513900	2773770	2353130	2772460	2111670	1758340	2772070	2749290	2930710	2577330	2394530	3562600	3545020	3768600	3383270	3611070	3565520	4014030	3612130	4080150	3575150	2557800	2506930	2357600	2881160	2287430	2669160	2546300	2699740	2849880	2774580	3205810	3418070	3849540	3482540	3386520
544416150	A0A2K5TYP5	ref|XP_005547992|PREDICTED:	UMPS	uridine 5'-monophosphate synthase
544416284	G7NXR6	ref|XP_005548051|PREDICTED:	CSTA	cystatin-A		3323040	807455	2636110		1701760	2780680	762552	883409	844589	1784700	1115750	271745	1095070	1058050	943293	655948	310855	3028580	996251	1378270	805310		1460430	2523090	1828160		577470	1931770	431425		1844870			413004		364637	579285	502203	345771				1165980	1042180
544416398		ref|XP_005548104|PREDICTED:	FSTL1	follistatin-related protein 1	21633600	22795200	22505700	22111700	21716400	17944600	21113100	19498900	21888600	18171500	22113000	22574500	20717800	23515400	22889100	15249500	21150100	19248600	21075000	20424700	22683700	21666400	21964300	21964200	20219600	16210200	24540400	21123200	20945400	21297000	21906200	21422200	18650900	19637200	19895700	16177700	19437100	18436400	21088600	17336800	19135800	18935600	20913900	20960200	19019300
544416484		ref|XP_005548143|PREDICTED:	LSAMP	limbic system-associated membrane protein isoform X2	28863800	31678600	26547400	31102400	30498100	21101800	21664200	18453000	19106500	18972900	30521100	31036400	29809100	33956600	34589300	24725400	26077400	24934900	29901700	27496300	29592300	30413100	31294400	29028000	30050000	24383000	21943700	23052300	21885300	28192600	30361900	28346600	25643400	32871100	29778200	26439200	25513100	23102200	28010500	26196300	27382400	26208900	27956500	29677500	25605900
544416564;982236224	A0A2K5TMW5	ref|XP_005548175|PREDICTED:;ref|XP_015301890|PREDICTED:	ATP6V1A	V-type proton ATPase catalytic subunit A	95959	274331	175615	145127					134089		114033	77646	60889.9								320304				89466.4				225129		96545.9	225982		119948	117072	108507								150506
544416604;544416612;982236251;982236253;982236255;982236257;982236259;982236262;982236264;982236266;982236268;982236270;982236273;982236275;982236277	A0A2K5USZ9;A0A2K5UT09	ref|XP_005548193|PREDICTED:;ref|XP_005548197|PREDICTED:;ref|XP_015301898|PREDICTED:;ref|XP_015301899|PREDICTED:;ref|XP_015301901|PREDICTED:;ref|XP_015301902|PREDICTED:;ref|XP_015301903|PREDICTED:;ref|XP_015301904|PREDICTED:;ref|XP_015301905|PREDICTED:;ref|XP_015301906|PREDICTED:;ref|XP_015301907|PREDICTED:;ref|XP_015301908|PREDICTED:;ref|XP_015301909|PREDICTED:;ref|XP_015301910|PREDICTED:;ref|XP_…	BOC	brother of CDO isoform X1	662327	567863	675344	524303	535338	797573	960177	794827	781284	1047850	886528	720299	811168	695273	755773	851789	996893	955035	590652	871808	579753	507703	659170	590703	650335	1548910	1077240	1054590	999625	1003900	817602	690418	934818	719372	792954	887801	788735	944968	775837	1152030	782695	670638	954219	740535	717399
544416652;544416654;544416656;982236302	A0A2K5U867	ref|XP_005548213|PREDICTED:;ref|XP_005548214|PREDICTED:;ref|XP_005548215|PREDICTED:;ref|XP_005548216|PREDICTED:	CCDC80	coiled-coil domain-containing protein 80	137917	164123	144349	143515	166013		104646				161391	194362	180057	180881	193372	213100	253688	237516	262826	174924	196420	184189	191592	190526	220080						203527	204311	174472	182709	185939	167533	332513	194776	207566	181247	167939	155507	127034	126009	185383
544416658;544416660	G7NZS7	ref|XP_005548217|PREDICTED:;ref|XP_005548218|PREDICTED:	ATG3	ubiquitin-like-conjugating enzyme ATG3 isoform X1
544416756;544416758	A0A2K5U8Z3	ref|XP_005548258|PREDICTED:;ref|XP_005548259|PREDICTED:	PVRL3	nectin-3 isoform X2	201324	218489	265042	231567		326942					318935		289193	235169		432113		352214	253261	257823						127522	282468	280552		200556	292906	257496	334051	236673	351660	339255	281828			337901			256470
544416870;544416872;548960733	Q4R603	ref|NP_001272130|CD166;ref|XP_005548303|PREDICTED:;ref|XP_005548304|PREDICTED:	ALCAM	CD166 antigen isoform X1	9013240	9207550	8793200	8961140	9898760	8089290	7285040	6045040	6440760	6970200	7125230	6918660	5948530	4824740	5272140	8539320	7645770	6150950	5674910	5647240	8197820	7443960	6930520	4837080	5251870	6788730	6288390	6184300	4494450	4798840	6230140	5852570	6547580	6575700	7143860	7231940	6245140	6471780	7069690	7315490	8082860	7480990	7858640	8554670	7733050
544416912	P61122	ref|XP_005548319|PREDICTED:	RPL24	60S ribosomal protein L24
544416950;544416952;544416954;544416956;544416958;544416960;544416962;544416964;544416966;544416968;544416970;544416974;544416976;982236577;982236579;982236581;982236586;982236590;982236592;982236594;982236596;982236598;982236600;982236602;982236604;982236606;982236608;982236614;982236624		ref|XP_005548334|PREDICTED:;ref|XP_005548335|PREDICTED:;ref|XP_005548336|PREDICTED:;ref|XP_005548337|PREDICTED:;ref|XP_005548338|PREDICTED:;ref|XP_005548339|PREDICTED:;ref|XP_005548340|PREDICTED:;ref|XP_005548341|PREDICTED:;ref|XP_005548342|PREDICTED:;ref|XP_005548343|PREDICTED:;ref|XP_005548344|PREDICTED:;ref|XP_005548346|PREDICTED:;ref|XP_005548347|PREDICTED:;ref|XP_015302005|PREDICTED:;ref|XP_…	ABI3BP	target of Nesh-SH3 isoform X2	1577320	1671850	1518470	1567170	1658050	1366330	1474910	1117320	1694570	1371450	2265860	2078070	2189630	2107410	2509740	1133820	1355190	1214720	1394750	1255140	1377410	1392150	1436040	1407740	1425110	1419110	1560490	1580920	1411540	1500010	2459210	2195170	2120020	2058240	2204270	1252540	1355340	1479170	1427250	1382160	1418600	1604630	1743820	1540680	1794630
544416980;544416982;544416984;545687381;982232792	Q4R553;I7GL95	ref|NP_001270442|protein;ref|XP_005548349|PREDICTED:;ref|XP_005548350|PREDICTED:;ref|XP_005548351|PREDICTED:;ref|XP_015300806|PREDICTED:	TFG	protein TFG isoform X1
544417014;544417018;544417020;982236645	G7NZ83	ref|XP_005548366|PREDICTED:;ref|XP_005548368|PREDICTED:;ref|XP_005548369|PREDICTED:;ref|XP_015302035|PREDICTED:	COL8A1	collagen alpha-1(VIII) chain isoform X1
544417058;544417060;544417064;544417066;544417068;544417070;982236654;982236658;982236660;982236662		ref|XP_005548381|PREDICTED:;ref|XP_005548382|PREDICTED:;ref|XP_005548384|PREDICTED:;ref|XP_005548385|PREDICTED:;ref|XP_005548386|PREDICTED:;ref|XP_005548387|PREDICTED:;ref|XP_015302037|PREDICTED:;ref|XP_015302038|PREDICTED:;ref|XP_015302039|PREDICTED:;ref|XP_015302040|PREDICTED:	ST3GAL6	type 2 lactosamine alpha-2,3-sialyltransferase isoform	1125890				840408	1293640	1465640	1558240	1107270	1112620	650921	626011	973119		732808	1712260	1024950	1903280		1000230	779391	635199	939353	692417	1020370	1705930	1457610	1824520	935116	1452820	1024720	790167	886695	761286	1093810	1791840	1231090	1154460	1309660	1085100	969638	874145	984089	871549	736150
544417076;544417078;544417080	A0A2K5VUZ0	ref|XP_005548390|PREDICTED:;ref|XP_005548391|PREDICTED:;ref|XP_005548392|PREDICTED:	DCBLD2	discoidin, CUB and LCCL domain-containing protein 2	199073				214881							204324		212725					160045												211694	193399			210025
544417192;982236751	G7NZ62	ref|XP_005548442|PREDICTED:;ref|XP_015302065|PREDICTED:	PROS1	vitamin K-dependent protein S isoform X1	57895600	54115200	65748100	57738100	58806000	83651900	81271400	97854400	79308200	79595900	75818600	68503200	81259000	66951800	67753800	58813800	61160400	64548800	58286700	62586600	66545000	67134600	64362600	64760900	62570900	83470400	92315400	93034600	93544800	99006400	71943800	66567500	77535300	70801700	73807600	63652200	64217700	71231300	67914500	65999200	55502000	55731400	67674700	59711500	65741000
544417256;544417258;544417260;544417262;982233059	A0A2K5U0W6;A0A2K5U0X1	ref|XP_005548464|PREDICTED:;ref|XP_005548465|PREDICTED:;ref|XP_005548466|PREDICTED:;ref|XP_005548467|PREDICTED:;ref|XP_015300913|PREDICTED:	CADM2	cell adhesion molecule 2 isoform X1	8406970	8869780	7649500	9078090	8972940	5619810	6097680	3903700	4799350	4682930	6579230	7271470	6824660	7907110	8102210	7063490	6961830	6584640	7617910	7142380	8289430	8383790	8197500	8194340	8006190	6100070	5412410	5710900	5661480	6047040	7402910	7244510	6162910	7793960	7743630	8229790	7043240	6816970	7702030	6875350	8947280	8181200	7956110	8468110	7079780
544417276;982236793		ref|XP_005548470|PREDICTED:;ref|XP_015302075|PREDICTED:	GBE1	1,4-alpha-glucan-branching enzyme isoform X1
544417291;544417293;544417295;544417299;982236801;982236803;982236805;982236807;982236809;982236811;982236814;982236816;982236818;982236820	A0A2K5W5Q8;A0A2K5W5P2;A0A2K5W5R3	ref|XP_005548472|PREDICTED:;ref|XP_005548473|PREDICTED:;ref|XP_005548474|PREDICTED:;ref|XP_005548476|PREDICTED:;ref|XP_015302076|PREDICTED:;ref|XP_015302077|PREDICTED:;ref|XP_015302078|PREDICTED:;ref|XP_015302079|PREDICTED:;ref|XP_015302080|PREDICTED:;ref|XP_015302081|PREDICTED:;ref|XP_015302082|PREDICTED:;ref|XP_015302083|PREDICTED:;ref|XP_015302084|PREDICTED:;ref|XP_015302085|PREDICTED:	ROBO1	roundabout homolog 1 isoform X6	1426770	1326590	1429370	1379570	1409580	1193100	899721	967029	844744	929903	1839650	1690430	1630540	1423250	1405130	1517960	1418430	1293780	1066950	1216910	1336760	1255700	1192650	1057960	1169130	1244410	1013960	996054	888305	999125	1700920	1726620	1719600	1794450	1851410	1521000	1348150	1349390	1448040	1516450	1250870	1252450	1383890	1415830	1461130
544417336;982233066;982233071;982233073;982233075;982233079;982233081;982233083;982233085;982233087;982233091		ref|XP_005548478|PREDICTED:;ref|XP_015300914|PREDICTED:;ref|XP_015300916|PREDICTED:;ref|XP_015300917|PREDICTED:;ref|XP_015300918|PREDICTED:;ref|XP_015300920|PREDICTED:;ref|XP_015300921|PREDICTED:;ref|XP_015300922|PREDICTED:;ref|XP_015300923|PREDICTED:;ref|XP_015300924|PREDICTED:;ref|XP_015300926|PREDICTED:	ROBO2	roundabout homolog 2 isoform X2	328022	394821	418567	336018	362093	304768	178270	248579		212002	382244	362332	385091	341462	352643	390671	316771	340464	331088	334789	353331	302398	307937	281040	329430	215616	337796	288376	241741	326249	362060	373605	436108	401610	476446	523466	383599	332538	341377	364603	383316	469923	427779	423616	402886
544417441;545688760	G7PWM2	ref|NP_001270589|protein;ref|XP_005548529|PREDICTED:	S100B	protein S100-B isoform X1	988869	846830	727297	906632	831820	994157	908274	648655	935752	817265	821373	967548	938824	1233200	1064760	569315	567108	554528	328979	617507	904448	820533	853586	787667	895043	790976	1019440	959577	1112550	1152040	1086720	987423	846199	1241240	1033840	639442	638143	640828	680109	588260	897495	754675	1013790	895403	908815
544417496		ref|XP_005548552|PREDICTED:	COL6A2	collagen alpha-2(VI) chain isoform X1	2140170	2175480	2212340	2374360	1999010	2126740	2329050	2498980	2331050	2455660	2398900	2304200	2328540	1995040	2159700	2667950	2788760	2580110	2666410	2669620	2200550	2406800	2295280	2177260	2208770	2526880	2538450	2443510	2407440	2427350	2322300	2266350	2487580	2220820	2294220	2686110	3023940	2930420	3117640	2806310	2064930	2397390	2371340	2618920	2432640
544417502	A0A2K5WAA5	ref|XP_005548555|PREDICTED:	COL6A1	collagen alpha-1(VI) chain	4860420	4625830	4613740	5485940	4459070	3720010	4654860	4488710	4591000	4452660	6075520	6062800	6144150	5837570	5868050	4645260	5647960	5227560	6774430	5586230	5013450	5975790	5128460	5276980	5377720	4242790	4808830	4493980	5126810	5221390	5984270	6308140	5661830	6191620	6160540	5086220	6064900	5489390	5982910	5467340	4376830	5405140	5236660	5257230	6028680
544417552;544417554;544417556;982237245;982237247	A0A2K5U3H3	ref|XP_005548573|PREDICTED:;ref|XP_005548574|PREDICTED:;ref|XP_005548575|PREDICTED:;ref|XP_005548576|PREDICTED:;ref|XP_005548577|PREDICTED:	ITGB2	integrin beta-2 isoform X2	676612	512195	653039	488244	634358	525730	419242	350665	585249	405022	420794	291298	362653	344569	373639	371929	419966	357263	247773	390082	659673	600336	614004	507619	605912	462968	314461	395183	337434	406681	316421	387533	508375	293076	315427	362579	246897	392341	316735	355933	663886	536634	827657	986627	1235740
544417632	A0A2K5W4P0	ref|XP_005548613|PREDICTED:	PFKL	ATP-dependent 6-phosphofructokinase, liver type																																34509.1
544417640;544417643;544417645		ref|XP_005548617|PREDICTED:;ref|XP_005548618|PREDICTED:;ref|XP_005548619|PREDICTED:	ICOSLG	ICOS ligand isoform X1	3848400	3950220	3286980	3817250	3816230	4968380	4806690	4128760	4206610	5151300	4145160	4036940	3791430	4587840	4351090	3688550	3903910	3417200	4889830	3774940	3629320	3474620	3488600	3145080	3236090	4437740	4052650	4567300	4937900	4266000	4558250	3838200	3561920	3904980	4302780	3467280	3760400	3407700	4071280	3674910	3856440	3487850	3309910	3659210	3141670
544417677		ref|XP_005548633|PREDICTED:	CSTB	cystatin-B	1452950	1112050	1476840	1558460	1320200	2106460	2011540	1082560	2548480	1444060	2401540	1431580	1432310	1544360	1299080	3070400	2894030	2940420	4091010	3626960	1126210	1165950	1278960	1272000	1209000	1798840	1680640	1863270	2174810	1833330	1646060	2006360	1698240	1610260	1890160	2799240	2754880	3121780	2806750	3026920	1786190	1757680	1763010	1957580	1863600
544417704	A0A2K5V1N3	ref|XP_005548644|PREDICTED:	U2AF1	splicing factor U2AF 35 kDa subunit isoform X1
544417785		ref|XP_005548680|PREDICTED:	TFF3	trefoil factor 3						770379	593272	479201	691743		1299530	1115350	1187250	1405880	1314490												665173	627575	714441	744609	1131540	1124760	1010340	1134410	1035420
544417844;544417852		ref|XP_005548706|PREDICTED:;ref|XP_005548710|PREDICTED:	FAM3B	protein FAM3B isoform X1								241149		314499	251577	228342	221575		241183					221093											219208	207490	239877	192144				251311	241799					209618
544417864	A0A2K5WEI8	ref|XP_005548714|PREDICTED:	PCP4	Purkinje cell protein 4	1674330	1509560	1764060	1555930	1691780	1148110	1505000	990955	998140		1548000	1500130	1537950	1708390	1840280	910486	1277530			1377350	1335870	1179950	1309970	1001820	1120190	812520		1609670	953521	821754	1277330	1516850	1529080	1509670	1573980	1346440	1174230	1201320	1210290	1125700	1213300	1426760	1450120	1402930	1317590
544417913;544426821	A0A2K5TZW1	ref|XP_005548734|PREDICTED:;ref|XP_005552552|PREDICTED:	HMGN1;LOC102139111	non-histone chromosomal protein HMG-14																				80797.6																									79830.8
544418037	G7P114	ref|XP_005548779|PREDICTED:	CBR3	carbonyl reductase																								324386																	336304		256312
544418159	A0A2K5TRX2	ref|XP_005548829|PREDICTED:	ATP5O	ATP synthase subunit O, mitochondrial
544418171;544418173;544418175;544418177;544418179;982237689;982237691;982237693;982237697;982237699;982237701;982237703	A0A2K5WK72	ref|XP_005548835|PREDICTED:;ref|XP_005548836|PREDICTED:;ref|XP_005548837|PREDICTED:;ref|XP_005548838|PREDICTED:;ref|XP_005548839|PREDICTED:;ref|XP_015302372|PREDICTED:;ref|XP_015302373|PREDICTED:;ref|XP_015302374|PREDICTED:;ref|XP_015302375|PREDICTED:;ref|XP_015302376|PREDICTED:;ref|XP_015302377|PREDICTED:;ref|XP_015302379|PREDICTED:	GART	trifunctional purine biosynthetic protein adenosine-3
544418232;544418234;982237726;982237728		ref|XP_005548864|PREDICTED:;ref|XP_005548865|PREDICTED:;ref|XP_005548866|PREDICTED:;ref|XP_015302385|PREDICTED:	IFNAR1	interferon alpha/beta receptor 1 isoform X3	339939	324277	384034	338710	345275	217028		345131	264722	275649	390396	327898	368318	328787	310047	455354	397157	374343	320630	367631	234570	293058	240574	305230	282709	355337	338806	399865	305918	244024	355104	320732	370466	297301	338404	413583	412977	369701	353339	377256	282057	212590	316861	228480	249538
544418238;544418240;982237740		ref|XP_005548867|PREDICTED:;ref|XP_005548868|PREDICTED:;ref|XP_015302389|PREDICTED:	IL10RB	interleukin-10 receptor subunit beta isoform X1	168069	216878	169240	184651	232963								127837	94918.3		263218					216543	174711	169403	156614	191123									107635					224417	225320	259285	201559	253989	221832	260229
544418315		ref|XP_005548899|PREDICTED:	LOC102123753	keratin-associated protein 6-1																													1123890
544418326;544418328		ref|XP_005548903|PREDICTED:;ref|XP_005548904|PREDICTED:	LOC102126619;LOC102126979	keratin-associated protein 13-1
544418376;545688768	Q4R5J0	ref|NP_001270137|T-complex;ref|XP_005548924|PREDICTED:	CCT8	T-complex protein 1 subunit theta isoform X1
544418413	A0A2K5X879	ref|XP_005548936|PREDICTED:	ADAMTS5	A disintegrin and metalloproteinase with thrombospondin
544418418	A0A2K5WXG9	ref|XP_005548937|PREDICTED:	ADAMTS1	A disintegrin and metalloproteinase with thrombospondin	4785530	3133030	5520570	3797470	4767900	3718300	3574850	4896520	3913280	3970550	4891530	4021470	5047760	3914600	3760000	3368790	4670930	4482900	3742200	4461790	4107230	4052870	4349140	4398340	4380870	4058610	4632330	4641510	4141200	4273850	4754120	4811590	4063330	4208750	4370770	3557930	3600220	3881950	3540150	3593210	4107710	4098980	4719100	4268490	3821500
544418429;544418433	P53601	ref|XP_005548940|PREDICTED:;ref|XP_005548942|PREDICTED:	APP	amyloid beta A4 protein isoform X1	54842800	61510600	57092400	61428100	55644300	42288200	46971300	40109500	35447700	37191100	42899700	44947500	37159600	42473900	41649000	46560100	44181400	39259700	48219400	38804200	61173800	47545800	48309200	48185400	46766400	41028500	43172600	41714900	39598000	42654500	42143500	45325200	42113000	53171200	48643600	49680400	52169300	45630500	57340800	48222800	51267700	53305000	50032400	57707400	42452900
544418454		ref|XP_005548952|PREDICTED:	JAM2	junctional adhesion molecule B	1506560	1665540	1528650	1508950	1542140	1476670	1379740	1191960	1277030	1199510	1771370	1569690	1445490	1676150	1594170	1713650	1484590	1461440	1747410	1524970	1113420	1074850	1185740	1196870	1181240	1095710	1366120	1244660	1275710	1162070	1625150	1646820	1608620	1585980	1543440	1566470	1698060	1506740	1769180	1628730	1532890	1366870	1437410	1356380	1273990
544418493	A0A2K5WUM2	ref|XP_005548960|PREDICTED:	NCAM2	neural cell adhesion molecule 2 isoform X1	7925100	7923000	7386400	7873580	8147700	7772830	6788550	6007260	5758630	6475990	8043260	8024230	7845440	8097030	8601200	8458650	8654890	8160890	8331410	8883070	8129170	7672950	8582720	7771260	8422160	6500280	6889830	7528220	6897030	7705580	8544320	7933440	8084340	8231590	8563410	9305390	8949950	8741730	8709630	9020400	8832560	8137130	8231870	7846620	8066540
544418506;548961322;982292090	I7G9Y0;Q4R723	ref|NP_001271687|60S;ref|XP_005548965|PREDICTED:;ref|XP_015289610|PREDICTED:	LOC102131982;RPL27A	60S ribosomal protein L27a-like
544418545;544418547	A0A2K5U3B6	ref|XP_005548977|PREDICTED:;ref|XP_005548978|PREDICTED:	CXADR	coxsackievirus and adenovirus receptor isoform X1	279300	328928	209145	269739	262666		424737	286781		366616	328855	254626	222063	268596	246800	286373	273277	199196	287693	241954	327724	264961	271360		273415	406116	460239	276127	457384	283480	227920	258684	512172	319168	338812	366290	250178	230391	316719	255678	310546	245023	318279	333905
544418589;982237979	G7P242	ref|XP_005548993|PREDICTED:;ref|XP_015302457|PREDICTED:	HSPA13	heat shock 70 kDa protein 13 isoform X1	2729120	1707970	2641700	1939190	2260760	2608760	1913320	2995770	1804520	1916360	2479340	1579500	2279890	1749770	1934130	1311600	1129160	1600570	1020090	1237850	2448710	2057330	2728420	2331010	2766700	2587460	2646000	3382550	2453210	3231210	2469960	1995430	1991430	2031780	2140480	1488570	1183430	1481040	1269530	1342500	2589520	1978910	2583070	1912890	2869980
544418620	A0A2K5VCN7	ref|XP_005549005|PREDICTED:	FAM20C	extracellular serine/threonine protein kinase FAM20C	2798940	2148830	2687460	2160340	2441520	2428730	2050100	2586150	2068740	2330400	2772700	2217200	2583010	2515280	2534700	2596730	2398930	2503980	2156850	2274150	2451690	2331370	2367510	2314000	2496730	2424060	2341990	2516590	2105770	2323550	2400740	2276930	2274400	2247080	2326040	2577000	2162470	2337110	2189040	2227780	2081010	2193530	2352480	2005330	2236900
544418774;544418776	A0A2K5WRJ1	ref|XP_005549076|PREDICTED:;ref|XP_005549077|PREDICTED:	EIF3B	eukaryotic translation initiation factor 3 subunit B
544418782		ref|XP_005549080|PREDICTED:	CHST12	carbohydrate sulfotransferase 12			308154								224914	191472	195855	206322		266329	222200	220292			221823		193275		243559						217620	238708	210645	192783	231711	208884		206275	222726	240634
544418874	A0A2K5U9M8	ref|XP_005549120|PREDICTED:	FSCN1	fascin	1120610	1188040	1080800	1137400	1288790	971950	923654	832105	937858	1032420	826420	873877	782179	853965	893824	1570360	1438240	1193000	1545650	1527880	1020120	1041240	1096590	1020920	1046850	1060320	718108	909297	1077490	1002950	800133	858363	877544	833980	869405	1172050	1218140	1333310	1207160	1314170	1132170	1141640	1386350	1172060	1872750
544418976	A0A2K5X4R8	ref|XP_005549171|PREDICTED:	NPTX2	neuronal pentraxin-2	1934020	2206650	2174820	2161010	2025300	1164110	1102590	929192	930902	836550	1791470	1795620	2098130	1885480	2184340	2943690	2122110	2460500	1990340	2302840	1992770	2134640	2089860	1970910	2175380	1292240	1449120	1676760	1288390	1332410	1974860	2038700	2110750	2022100	2289960	3328680	2613940	2576670	2249680	2643460	1826070	2015230	1972030	2022340	2359970
544419009	G7P0A3	ref|XP_005549187|PREDICTED:	ARPC1B	actin-related protein 2/3 complex subunit 1B				88146.7					162820		131358									282716	139662				70439.1							186437	267979		99333.1			93280.4			104115	45536	116441	203529	228172
544419061		ref|XP_005549213|PREDICTED:	COPS6	COP9 signalosome complex subunit 6
544419084	A0A2K5TU41	ref|XP_005549224|PREDICTED:	AZGP1	zinc-alpha-2-glycoprotein	32435300	32461400	29227400	31175600	29505600	111836000	104809000	91426100	95018700	96044400	22856600	19303600	19176300	21327400	21820400	43110200	37662700	33980900	38439900	43500100	22241200	21436800	24161000	25541300	26456000	103249000	83743400	91118900	74307900	65966000	23885000	22705600	29707200	19986900	22802300	33608300	28966400	33441500	29761400	30285200	32541600	28960500	35180500	27531100	25863000
544419170;982238441		ref|XP_005549265|PREDICTED:;ref|XP_015302626|PREDICTED:	GAL3ST4	galactose-3-O-sulfotransferase 4	247160	126739	329114	167932		189476	206952	308480	163631		302271	152120	385950	193382	169386	257489	161764	302413	148975	148537	253717	207366	208926	238226	263077		197939	218704	257301	186427	393016	321850	340928	349968	328813	282643	248685	226764	302448	220954	208971	297524	299356	264464	296809
544419226		ref|XP_005549292|PREDICTED:	PCOLCE	procollagen C-endopeptidase enhancer 1	35945600	36527100	34645900	36185300	33442300	33151700	31679600	35056200	33039900	31309900	44545600	38729100	40702800	37301000	34678900	36088100	36748400	39860300	33953900	34382100	28266600	33842200	31953500	36299000	35675000	29776500	35020800	33982700	35675900	31500200	39675800	35367400	39495300	38208700	36633300	31539200	34162200	35481700	36076200	33099800	34097300	38159700	39148400	39546800	42415700
544419272;982238532	A0A2K5V953	ref|XP_005549315|PREDICTED:;ref|XP_015302659|PREDICTED:	EPHB4	ephrin type-B receptor 4 isoform X1	245402	221070	237324		176866	168581	173927	136201	168057	201170	266533	211293	180501	217713	199375	131203	164924	142987	115174	96610.3	91135		140875		170467	76136.7	125361	104381	133352		171039	142002	132435	216388	233560	98047.6	128533		172633	112062	105636	162494	143636	159649	115276
544419296;544419300;982238543		ref|XP_005549327|PREDICTED:;ref|XP_005549329|PREDICTED:;ref|XP_015302662|PREDICTED:	SRRT	serrate RNA effector molecule homolog isoform X4																																	24038.3
544419308;544419314;544419316	A0A2K5WJM3	ref|XP_005549333|PREDICTED:;ref|XP_005549336|PREDICTED:;ref|XP_005549337|PREDICTED:	ACHE	acetylcholinesterase isoform X2	1358110	1193480	1114150	1344980	1242970	1276330	1215880	974040	1059150	1080370	983009	1079230	1001520	1177370	1076810	982690	957078	789989	1176800	933809	1385840	1435490	1225960	1180940	1286460	870221	1041750	1249970	1253440	1191700	1086170	1050530	859443	1015490	1161380	848855	905422	762364	873626	974203	1324410	1219690	1149890	1137170	1294910
544419324	G7P138	ref|XP_005549341|PREDICTED:	SERPINE1	plasminogen activator inhibitor 1											307478	678659	661280	548041	642368	549809	337794	622558	558317	622881											242681	551264	436573	476746	578965	462744	443458	653508	509830	534786		120488	270334
544419326;544419328	A0A2K5UQD2	ref|XP_005549342|PREDICTED:;ref|XP_005549343|PREDICTED:	AP1S1	AP-1 complex subunit sigma-1A isoform X1
544419346	A0A2K5V7U6	ref|XP_005549352|PREDICTED:	PLOD3	procollagen-lysine,2-oxoglutarate 5-dioxygenase 3	966479	942199	930144	1055350	968230	1129070	1240780	1159780	1393850	1121220	741576	933003	844406	964935	867052	1077740	1174660	994735	1220460	1056100	837633	938118	840357	898339	747712	849835	1209990	1159690	1223750	1205980	826030	929383	887044	955049	847928	936695	1171940	1197340	1156030	1105650	892303	1006920	975856	1015600	1073030
544419352	G7P145	ref|XP_005549355|PREDICTED:	FIS1	mitochondrial fission 1 protein	79598.3	101112	127364		69438.9						75638.5	70051.8	105228	64691.4	61442.4	51574					84836.8		64605.7		84345.4						73164.5	105967	118935	74630.7	102329	83390.4	79078.1		85888.2	76785.3		79724		79975.4
544419420	A0A2K5WMN9	ref|XP_005549387|PREDICTED:	YWHAG	14-3-3 protein gamma	1659470	1494640	1489660	1676480	1459730	1940140	1666720	1618090	2012690	1853670	1909290	1472600	1434450	1588020	1472390	2078590	1898340	1877830	2551580	2101670	1593100	1441520	1594050	1384340	1692000	2058830	1783800	1747760	1966280	1927560	1539640	1785490	2145030	1678030	1712950	1984760	1826070	2113090	1876170	2061330	1992520	1849410	2112910	1951220	2100330
544419434;544419436	A0A2K5VS49	ref|XP_005549394|PREDICTED:;ref|XP_005549395|PREDICTED:	POR	NADPH--cytochrome P450 reductase
544419446;982238644		ref|XP_005549400|PREDICTED:;ref|XP_015302693|PREDICTED:	CCL24	C-C motif chemokine 24
544419540;544419542;544419544		ref|XP_005549445|PREDICTED:;ref|XP_005549446|PREDICTED:;ref|XP_005549447|PREDICTED:	ELN	elastin isoform X1	399686	386739	679672		255584			944645				167229	765832	133509	159982	316082	191167	727665	190987		623885	647007	531151	732231	580451		382022	351699	444449		944335	862366	515705	906521	696765	737172	867753	584680	739527	660369	334656	498500	495920	640546	510240
544419546		ref|XP_005549448|PREDICTED:	ELN	elastin isoform X4
544419619;982238728	A0A2K5VN50	ref|XP_005549479|PREDICTED:;ref|XP_015302712|PREDICTED:	WBSCR17	putative polypeptide			112325								51771	73580.6	56290.6	84277.9	78260	41261.6		53890.9			128328		136255	107698	92106.2			65618.4			91696.8	71317	19017	74821.4	80436.1			35664.5			107043	74018.1	57772.1	85816.7	101352
544419667	A0A2K5WXG5	ref|XP_005549498|PREDICTED:	GUSB	beta-glucuronidase isoform X1
544419897	A0A2K5U1N8	ref|XP_005549599|PREDICTED:	CCT6A	T-complex protein 1 subunit zeta																					128039
544419942;544419944;982239317	A0A2K5VSB6	ref|XP_005549614|PREDICTED:;ref|XP_005549615|PREDICTED:;ref|XP_015302886|PREDICTED:	LANCL2	lanC-like protein 2 isoform X1
544419948;544419952	A0A2K5WK39;A0A2K5WKC1	ref|XP_005549616|PREDICTED:;ref|XP_005549618|PREDICTED:	EGFR	epidermal growth factor receptor isoform X1	764126	777581	829046	714696	883274	897041	733679	709125	735734	849179	941347	879210	891462	919139	918103	895613	874621	845433	763006	899768	796161	789736	771440	705098	796862	980437	715384	833397	717245	688556	863150	819277	974322	807631	862461	878311	802692	904725	700494	833692	876124	783659	846733	708501	858615
544419960;544419962;982239327;982239330	A0A2K5X147	ref|XP_005549622|PREDICTED:;ref|XP_005549623|PREDICTED:;ref|XP_015302888|PREDICTED:;ref|XP_015302889|PREDICTED:	VSTM2A	V-set and transmembrane domain-containing protein 2A	11128700	10294700	11750900	11250000	13023900	9619780	8677560	8100460	7872530	8330920	12217600	9404560	11032400	12557200	14746800	12044500	11864500	11884900	12195200	12637000	11132900	10775200	11649800	11010300	11608600	7849430	9145030	8636790	7920080	10234600	11143000	10369400	10756300	11372500	11752800	13658900	10832800	11392600	10331500	11036800	9910260	10102200	10868900	9984760	9093730
544420065		ref|XP_005549666|PREDICTED:	VWC2	brorin	1732750	2184340	1968460	1615850	1965880	1368270	1356110	1195420	1142640	1440430	1374990	1416400	1330340	1705750	1614260	1450180	1762070	1611190	1732060	1893390	1270780	1422170	1300900	1122570	1724110	1090470	1391420	1220670	1132830	1177710	1422540	1480250	1431680	1256610	1551410	1754070	1816420	1478920	1695770	1599310	2307750	2025510	1996430	1610350	1754480
544420092;544420094	G7P1S6	ref|XP_005549675|PREDICTED:;ref|XP_005549676|PREDICTED:	UPP1	uridine phosphorylase 1 isoform X1
544420149;982239477		ref|XP_005549698|PREDICTED:;ref|XP_015302936|PREDICTED:	IGFBP3	insulin-like growth factor-binding protein 3	14854500	16949800	17620400	15426400	14354700	14542000	18866900	17711000	17275700	17059700	17492100	17851400	16875700	19032900	18947600	19596200	25913800	26281000	21667200	20829500	13753900	14102800	15196300	16390900	17087500	19089800	21637500	19915000	19439700	22018100	17048600	16341600	15743600	15664900	15545600	19831500	25577500	22018500	25114300	19726300	16420900	18798200	19065400	18212500	18051400
544420151		ref|XP_005549699|PREDICTED:	IGFBP1	insulin-like growth factor-binding protein 1	627510	333206	496184	247631	583233	874855	482594	777190	440222	870367	523192	271563	537897	478761	849678	616736	475375	796457	416282	893205	468859	519587	708366	399558	695953	629960	577086	1114240	739741	1137360	525325	277780	566265	315541	579340	745184	429259	646376	415151	756308	587637	451780	667368	262461	497455
544420222;544420224	A0A2K5VYM0	ref|XP_005549731|PREDICTED:;ref|XP_005549732|PREDICTED:	OGDH	2-oxoglutarate dehydrogenase, mitochondrial isoform X3
544420242;982239572;982239574	A0A2K5VBR5;A0A2K5VBW3	ref|XP_005549740|PREDICTED:;ref|XP_015302966|PREDICTED:;ref|XP_015302967|PREDICTED:	YKT6	synaptobrevin homolog YKT6 isoform X1
544420265		ref|XP_005549751|PREDICTED:	AEBP1	adipocyte enhancer-binding protein 1 isoform X3	14342300	12070900	16773500	10720900	10660700	12819600	11836300	17075900	9077470	8078730	15885000	9961970	14839600	9023370	8200460	9937960	8196650	12246800	7415940	7523940	13902500	14619600	14983900	15985400	15369500	14757700	16793800	16412700	18408000	15425300	15822900	13731200	15119900	13808300	14102800	10839700	11987800	11888500	13057500	11644700	12054300	14477100	16214500	15319800	14244400
544420305;544420307;544420309		ref|XP_005549771|PREDICTED:;ref|XP_005549772|PREDICTED:;ref|XP_005549773|PREDICTED:	BLVRA	biliverdin reductase A isoform X1											126367				23751.1					76143.1												145453
544420397;982239683	G8F2X3	ref|XP_005549808|PREDICTED:;ref|XP_015302998|PREDICTED:	RALA	ras-related protein Ral-A
544420422		ref|XP_005549818|PREDICTED:	EPDR1	LOW QUALITY PROTEIN: mammalian ependymin-related protein	3961780	3785670	3230390	4066100	4002330	3071170	2909080	2976720	2728390	2689620	3541760	3284780	3167970	3840480	3800840	2741480	3124020	2630770	3029690	3317270	3386230	3741400	3906460	3632520	3686150	2401770	2994980	3105560	3278370	3123360	3275370	3079730	2992320	3664990	3080760	2662820	3110190	2953750	3390300	3061970	3963460	3126480	2930980	2995200	2863480
544420424		ref|XP_005549819|PREDICTED:	SFRP4	secreted frizzled-related protein 4	1557480	1462850	1770590	1347490	1313890	1031910	1142210	1399180	1016680	1123200	1327170	1130420	1325210	1003220	1038790	1433500	1685870	1668130	1131250	1383350	1180040	1258900	1378530	1633700	1807780	1914510	1316870	1306510	1198720	1448760	1171660	1021440	1301630	911548	900418	1200310	1489310	1638790	1448390	1391240	1215620	1205850	1280960	1289420	1471230
544420509;544420511;544420513;544420515;982239757;982239759	Q4R521	ref|XP_005549860|PREDICTED:;ref|XP_005549861|PREDICTED:;ref|XP_005549862|PREDICTED:;ref|XP_005549863|PREDICTED:;ref|XP_015303016|PREDICTED:;ref|XP_015303017|PREDICTED:	SEPT7	septin-7 isoform X1																																86682.4
544420589;544420591		ref|XP_005549894|PREDICTED:;ref|XP_005549895|PREDICTED:	NT5C3A	cytosolic 5'-nucleotidase 3A isoform X3
544420673;544420675	A0A2K5WPU7	ref|XP_005549935|PREDICTED:;ref|XP_005549936|PREDICTED:	GARS	glycine--tRNA ligase isoform X1																																153174	129766
544420678		ref|XP_005549937|PREDICTED:	GGCT	gamma-glutamylcyclotransferase isoform X1	624916	1474430	759798	1418760	710803	1304180	2009090	860690	1118860	1013920	1096260	1049690	679212	1044900	923291	1075890	878268	794228	3381330	961429	1133880	785464	790152	1348210	1984190	859448	600066	886272	1903270	779276	691727	1044090	680925	936310	873018	1174620	796943	840842	1012360	758287	769936	580519	609945	847787	990490
544420705;544420707;982239935		ref|XP_005549949|PREDICTED:;ref|XP_005549950|PREDICTED:;ref|XP_015303068|PREDICTED:	SCRN1	secernin-1 isoform X1	56114.5	84903.9	84889.6	48473.9	70169.5	75566.3	40004.1				58466	98130.9	80263.8	114477	77443.3	62606.9	89902.4	83304	131095	103706		41992.8	48467.8	69656.7	71850.4		25082.8	75482.1	67241.5	53547.6	81646.1	87679.6	91191.8	119405	103507	110300	70852.1	86343.2	96857.2	97694.5	98540.3	112935	90351.1	65514.8
544420716	A0A2K5UM00	ref|XP_005549953|PREDICTED:	TRIL	TLR4 interactor with leucine rich repeats	95687.4		105421	132871							143582	180075	151168	140700	142095	102503	118316	129914		143934	113293		115507		130724						219852	168985	130320	170408	157591	162950	120203	124270	186140	156120	174273	172754	187031	201647	158951
544420720;544420722;544420724;544420726	A0A2K5X870	ref|XP_005549954|PREDICTED:;ref|XP_005549955|PREDICTED:;ref|XP_005549956|PREDICTED:;ref|XP_005549957|PREDICTED:	CPVL	probable serine carboxypeptidase CPVL isoform X3	344619	416067	415417	387862	252307	482216	563770	561918	389659	293593	293862	229953	342042	259141	181613	280140	257472	390003	202261	196409	474222	412432	433460	443679	350820	530326	561315	538461	538069	559864	511017	565620	408779	611646	495189	401564	549026	433320	540041	452361	337899	363141	360917	449056	538281
544420860	A0A2K5V6N6	ref|XP_005550007|PREDICTED:	NPVF	pro-FMRFamide-related neuropeptide VF	583518	453776	1315510	205133	395597	3333480	4678570	5645200	2725660	2767410	454730	402990	626203	441959	355600	1266990	1312840	2429890	1967390	1625700	431222	462464	383258	847217	370415	5716690	5743420	5315200	6550480	5910810	578477	580134	506946	542780	473774	2500470	2130090	1720930	2230750	1911320	488185	746454	510572	545737	652094
544420868	G7P0Q2	ref|XP_005550011|PREDICTED:	LOC102120205	cytochrome c	3316440	3910190	3239070	4004860	3922420	2695590	2387870	2071490	2356750	2355590	3416650	3776680	3386490	4181280	3849310	2512820	2452950	2312450	3187890	2611510	2683480	3134810	3006870	3456080	3249580	3335090	2807650	2776070	3086420	3600370	3403830	3464960	3161780	3596270	3410780	2764590	2822850	2495680	3135510	2739270	2955760	2594210	2374670	2639660	2775460
544420911	G7P0Q3	ref|XP_005550032|PREDICTED:	NPY	pro-neuropeptide Y	3475340	4175330	2597190		4236140			1408230			2831540	3127880	3111460	3260520	5158270	3447610	2181560	2933690	2860430	3446570	2094200	1287590	2961570	2060670	3003520	1292400	1861670	2159900		2622020	2307320	2624080	3208520	2180380	3017630	4220710	3635190	2461930	2410420	3396670	2816250	1904470	2217640	1623400	2129570
544420926;544420928	G7P0Q6	ref|XP_005550039|PREDICTED:;ref|XP_005550040|PREDICTED:	CCDC126	coiled-coil domain-containing protein 126 isoform X1	765913	1000470	1153940	615319	752126	619877	593115	826662	434032	424453	621792	732586	878790	598931	647324	661533	530335	851385	431654	483609	757359	736976	883065	802620	763940	575666	911691	765089	820541	846904	939200	975830	878766	901994	893506	830624	881651	789204	977358	1012740	905599	871470	889977	844982	843111
544420942;982240136	A0A2K5TPL8	ref|XP_005550047|PREDICTED:;ref|XP_015303124|PREDICTED:	GPNMB	transmembrane glycoprotein NMB isoform X1	3247360	2992440	3671880	3555090	3406800	3718630	3147210	3175320	3543520	3762350	3023960	1668980	1928660	1935860	1792340	3857230	3311740	3470330	3721780	2998710	2578980	2137170	2226500	2479090	2587960	4008300	3202380	3612880	3504480	3146060	2413450	2371620	2895840	1992960	2565220	3609220	3221280	3623280	3528990	4094910	3261200	3020690	3507190	3243080	3565930
544421018	G7P0S0	ref|XP_005550076|PREDICTED:	ITGB8	integrin beta-8
544421065		ref|XP_005550097|PREDICTED:	PRPS1L1	ribose-phosphate pyrophosphokinase 3
544421094;544421096	G7P0T1	ref|XP_005550104|PREDICTED:;ref|XP_005550105|PREDICTED:	AGR3	anterior gradient protein 3	866547	707126	895382	562255	774743	1414740	1091900	1356220	1092220	1113670	798605	593446	861347	479494	524425	785601	665385	793413	504517	655417	673676	697119	760338	589897	676492	1222970	1190500	1226580	1007370	1071110	651093	640779	1055460	508766	611151	821114	666487	908703	663882	892332	943024	827004	901286	819160	844423
544421104;544421106;544421108;544421110;544421112	A0A2K5X1J4;G7P0T4	ref|XP_005550109|PREDICTED:;ref|XP_005550110|PREDICTED:;ref|XP_005550111|PREDICTED:;ref|XP_005550112|PREDICTED:;ref|XP_005550113|PREDICTED:	BZW2	basic leucine zipper and W2 domain-containing protein 2
544421152	A0A2K5TNH7	ref|XP_005550127|PREDICTED:	LOC102141554	myosin light polypeptide 6			126648	142074	88075.6			80390.2	203119		335414					145641	210983	192695	156953	559439	376430	117373	119136	217007	134455	200216			252486		184221	665477	1062750	233222	268350	174104	197740	236258	242569	199885	298816	226295	289108	566931	262053
544421200		ref|XP_005550147|PREDICTED:	SCIN	adseverin
544421214;544421222;982238936	G7P199	ref|XP_005550153|PREDICTED:;ref|XP_005550157|PREDICTED:;ref|XP_015302764|PREDICTED:	TMEM106B	transmembrane protein 106B isoform X1
544421226;982240350	A0A2K5VD17	ref|XP_005550159|PREDICTED:;ref|XP_015303176|PREDICTED:	THSD7A	thrombospondin type-1 domain-containing protein 7A	249398	242226	253268	266584	244521	194975	207319	128566	165916	150571	196022	217430	176958	216446	223885	183278	242914	206171	265116	231862	205540	191574	213469	207209	225890		171816	117826	125593	160812	204656	213851	232485	206042	220274	233065	208035	211292	225831	201523	311351	306740	301552	267528	252463
544421254	G7P1A3	ref|XP_005550171|PREDICTED:	NXPH1	neurexophilin-1	5991680	6188840	5905540	5279650	6008350	4005680		4351480		3021930	6169930	6110370	6074570	6460660	5307910	3733720	4719330	5672810		6094050	3981280	5482460	4113250	5270350	4696770	4697420	4674240	4861980	6893410	6353290	5924170	5978270	5261250	6122670	5621410	5602080	5320080	4771410	5372940	5104500	4422960	5133170	4873760	5264060	5368290
544421297;544421299	A0A2K5U3A5	ref|XP_005550189|PREDICTED:;ref|XP_005550190|PREDICTED:	COL28A1	collagen alpha-1(XXVIII) chain	206142		158017													226272				231521																132513	152920	158254		108304		107793	166380
544421329		ref|XP_005550204|PREDICTED:	TAC1	protachykinin-1 isoform X1												3314610
544421399;544421401	G7P1C3	ref|XP_005550231|PREDICTED:;ref|XP_005550232|PREDICTED:	PON3	serum paraoxonase/lactonase 3 isoform X1
544421403	G7P1C5	ref|XP_005550233|PREDICTED:	PON1	serum paraoxonase/arylesterase 1	394071		395145	285534	316780	4312180	2492430	4842140	3618650	5337110	779209	389001	460673	341552	408807	1585720	793340	1139850	454264	1152780						6132400	4192090	5179810	3042640	3211840	398096	461525	2508570	302311	424176	890819	264986	834615	546274	962419	206595	147779	118654	253358	409636
544421442;544421444;544421446;544421448;544421450;544421454;544421456;544421458;982240497;982240501;982240504	A0A2K5X817;Q4R5B1;I7G8Y1	ref|XP_005550251|PREDICTED:;ref|XP_005550252|PREDICTED:;ref|XP_005550253|PREDICTED:;ref|XP_005550254|PREDICTED:;ref|XP_005550255|PREDICTED:;ref|XP_005550256|PREDICTED:;ref|XP_005550257|PREDICTED:;ref|XP_005550258|PREDICTED:;ref|XP_015303218|PREDICTED:;ref|XP_015303219|PREDICTED:;ref|XP_015303220|PREDICTED:	SGCE	epsilon-sarcoglycan isoform X1	3572040	2975990	3408960	3250900	3110850	3461320	2566550	2991330	2483350	2791190	3155820	2754900	2958150	2876160	2900190	3066560	2841630	3150070	2300190	2506360	3049620	2941520	3067950	3194270	3570860	2427650	2882220	3337930	2727770	2989220	3259220	2936850	3076690	2904420	2919420	3017230	2960670	2939700	2670690	3058750	3939940	3399160	3555460	3180960	3279260
544421462	A0A2K5VUJ7	ref|XP_005550260|PREDICTED:	COL1A2	collagen alpha-2(I) chain isoform X1	8669940	8941920	9088480	7975510	7589570	6370840	6217800	6625780	5301250	5089900	14855800	13769600	13798700	11968300	10064300	10118800	10835800	10569900	9717350	8621460	9728230	8757990	9940870	8225970	8481600	6392630	6724470	6240430	6447300	5662830	14705300	13409600	12656600	12561600	12582900	9603510	10989500	9922960	10815200	9023810	9534090	9338620	10171800	9004660	8844490
544421514;982240549		ref|XP_005550278|PREDICTED:;ref|XP_015303230|PREDICTED:	SAMD9	sterile alpha motif domain-containing protein 9
544421541;982240573;982240575;982240579;982240581	A0A2K5VU93;A0A2K5VU68	ref|XP_005550289|PREDICTED:;ref|XP_015303239|PREDICTED:;ref|XP_015303240|PREDICTED:;ref|XP_015303241|PREDICTED:;ref|XP_015303242|PREDICTED:	PEX1	peroxisome biogenesis factor 1 isoform X1						668955	435049	584449	574268	636277																503138	615683	616190
544421616		ref|XP_005550319|PREDICTED:	FZD1	frizzled-1
544421700;564730552	A0A2K5TVD2;G7P1V3	ref|NP_001274256|sorcin;ref|XP_005550355|PREDICTED:	SRI	sorcin isoform X1	149133		151570	93725.5	60167						198871	97087	97787.8					94807	89570.1		102652		93955.4	111230	103606						94979.8	239763	415705	162547	135226	131856	188302	146869	168650		93846.9	99073.1		193814	143435
544421704;544421710;544421716;544421720;544421722;544421724;982240727;982240729;982240732;982240734;982240737	A0A2K5U8N8;A0A2K5U8Q1	ref|XP_005550357|PREDICTED:;ref|XP_005550360|PREDICTED:;ref|XP_005550363|PREDICTED:;ref|XP_005550365|PREDICTED:;ref|XP_005550366|PREDICTED:;ref|XP_005550367|PREDICTED:;ref|XP_015303295|PREDICTED:;ref|XP_015303297|PREDICTED:;ref|XP_015303298|PREDICTED:;ref|XP_015303299|PREDICTED:;ref|XP_015303300|PREDICTED:	ADAM22	disintegrin and metalloproteinase domain-containing	14246300	13669000	16449000	14847400	15527800	6891980	6735120	6412950	5649380	5903290	15649800	16017300	14258600	14882700	14458000	10598000	13639100	13290800	14123300	13002800	15794100	15940100	14421400	15051600	15134300	8951000	9530820	9484930	8926020	9280580	16537500	16609100	13094800	15090200	16310500	14089400	13228800	12608400	15310300	13448200	15367400	16509700	15996600	17423800	16519900
544421846;544421850;544421858	A0A2K5VRW1	ref|XP_005550418|PREDICTED:;ref|XP_005550420|PREDICTED:;ref|XP_005550424|PREDICTED:	CACNA2D1	voltage-dependent calcium channel subunit	9858280	10953100	9441070	10891600	11354400	8259760	7371860	5696240	5159130	6350560	10061500	11084400	10172100	11129300	12540000	13197700	11267500	10962200	12963100	12903800	9487840	9745650	10363400	9829830	10373900	8000760	6631720	7998960	6888500	7512210	9698590	9531230	10393000	10263300	11214800	14361000	11166900	11379500	10802000	11998500	9848550	10029600	9185220	9180810	8807130
544421873	A0A2K5X715	ref|XP_005550428|PREDICTED:	SEMA3C	semaphorin-3C											235119	228656	276652	180129	237937						129790	142842	98255.5	106274	117786						255780	226698	231227	199497	217832	103174	200452	130889	167944	149374	112299			116801	143380
544421981	A0A2K5WID3	ref|XP_005550475|PREDICTED:	FGL2	fibroleukin	1772250	1538520	1560740	1436300	1719750	1493790	1617390	1252060	1436750	1525080	1444340	1394220	1324490	1176200	1531530	1660450	1427120	1615520	2557590	1830960	1514730	1373360	1702900	1256250	1531220	2054320	1735350	1710320	1876550	2501060	1655340	1247250	1298380	1296240	1280330	1584930	1701820	1341550	1947740	1729400	1612520	1178450	1606030	1518220	1477350
544422008	Q4R4R0	ref|XP_005550488|PREDICTED:	PSMC2	26S protease regulatory subunit 7											363623
544422017	A0A2K5U2N7	ref|XP_005550492|PREDICTED:	RELN	reelin isoform X2	23335400	15653900	23505400	20171600	17764200	15671300	11330700	18830200	11473400	11436900	29768400	23025700	27827200	20830800	19171300	16619700	17100800	18780700	13990400	14211600	22381700	22619800	22222200	22648600	21601100	20484200	18785600	18107500	20034800	15936500	29970400	28073200	27274200	27879000	27302400	16976400	20512500	18114400	19882700	17598400	18632700	20372100	21870200	21177600	19566400
544422103;982241011	A0A2K5ULM8	ref|XP_005550528|PREDICTED:;ref|XP_015303393|PREDICTED:	NAMPT	nicotinamide phosphoribosyltransferase																				302473
544422137;544453836;982278747	G7PCH4	ref|XP_005550541|PREDICTED:;ref|XP_005563965|PREDICTED:;ref|XP_015285642|PREDICTED:	LDHB;LOC102117828;LOC102119787	L-lactate dehydrogenase B chain	12722000	11446500	11520100	12271400	11841800	9614040	8197870	7906590	7392180	7609100	11998900	12698800	11364800	12307300	11511600	11164000	10759900	9720750	10705400	10787000	12844800	12847900	11999600	12504500	11506400	11576100	9279590	9673920	10552300	10097700	11980100	11442800	10671600	12057900	11538200	10336800	9769870	10405600	10334100	10286200	11773100	11458400	10464600	11576400	11338100
544422188;985482358	G7P2G2	ref|NP_001306330|dihydrolipoyl;ref|XP_005550565|PREDICTED:	DLD	dihydrolipoyl dehydrogenase, mitochondrial	386893	341119	346551	374664	341902	289788	307324	332586	220674		346976	442250	405708	487117	383833	372588	328845	295756	379004	357699	363622	360442	327172	408118	422734	329190	214210	297760	361357	343445	350048	480281	414986	424295	425424	266284	307092	340865	375895	305603	404039	294529	303751	321723	392752
544422190;982241081;982241083		ref|XP_005550566|PREDICTED:;ref|XP_015303415|PREDICTED:;ref|XP_015303416|PREDICTED:	LAMB1	laminin subunit beta-1 isoform X2	3823180	3834450	3771330	4077270	3835580	3258150	3221750	3230840	3146960	2957510	4776790	4421850	4638470	4542240	4617040	3547080	4021900	3867210	4440860	3764970	3994800	4052260	4197880	4164190	4068480	3399770	3604660	3398400	3697250	3462670	4800150	4409360	4456900	4351940	4604010	3903880	4054950	3891740	4318390	3868970	3756560	4061990	4345860	4183140	3970160
544422194;544422208;982241090;982241092;982241094;982241096;982241098;982241100;982241111;982241116	A0A2K5VLZ3	ref|XP_005550568|PREDICTED:;ref|XP_005550575|PREDICTED:;ref|XP_015303418|PREDICTED:;ref|XP_015303419|PREDICTED:;ref|XP_015303420|PREDICTED:;ref|XP_015303421|PREDICTED:;ref|XP_015303422|PREDICTED:;ref|XP_015303423|PREDICTED:;ref|XP_015303428|PREDICTED:;ref|XP_015303430|PREDICTED:	NRCAM	neuronal cell adhesion molecule isoform X2	61256200	65217400	60522200	63323600	64079400	49484200	41223100	35493300	34886300	38957600	54165600	57332000	54307000	57600300	59957300	55071400	51199300	47886800	54557800	51324100	55289700	54393600	58192400	57243000	58613300	44233300	40620300	45193400	43330600	44876900	51836500	52218400	55308200	54178600	55579600	58001600	50362800	48831400	50530100	52812900	59442700	60581400	54934400	57267500	51337900
544422350;544422352	A0A2K5UCY8	ref|XP_005550630|PREDICTED:;ref|XP_005550631|PREDICTED:	TES	testin isoform X1
544422474;544422476	A0A2K5VE88	ref|XP_005550680|PREDICTED:;ref|XP_005550681|PREDICTED:	FAM3C	protein FAM3C	23048700	24624300	24763700	24052100	22520100	19172300	20073200	18687800	15448800	17357900	25534000	23672100	24735900	23505900	23193500	25711400	23759600	27348300	23774300	25465800	21403500	20996600	21764500	22281900	22980300	14990500	20848600	23111800	20598900	23270000	21537100	22089300	24230800	23403900	22165400	26431500	23761800	25895000	24623400	26644600	19289800	20869900	20566400	20409200	19499300
544422479;544422481	A0A2K5V3R7;A0A2K5V3S3	ref|XP_005550682|PREDICTED:;ref|XP_005550683|PREDICTED:	PTPRZ1	receptor-type tyrosine-protein phosphatase zeta isoform	15637800	17870800	14707100	17562300	16504100	12053400	13096400	9783480	11877300	10242900	12690200	15562900	13413200	15369500	14610100	11375300	13658700	11825000	15318900	13089400	15458000	15828400	15247600	15640600	14671100	10944900	13353000	11746900	12208400	12583000	13422700	14667600	12634200	14878800	14384100	13544700	13872000	12066200	14206900	11986700	16612800	16945800	15357800	16206600	14572700
544422549;548960971	G7PWP2	ref|NP_001271703|peptidyl-prolyl;ref|XP_005550712|PREDICTED:	LOC102123765;PPIA	peptidyl-prolyl cis-trans isomerase A	5098040	5049410	4466130	4986170	5016270	4803420	4655340	4432790	5123490	4680940	5211740	4288740	4093690	4791730	3950410	5557340	5136600	5450860	7269320	7183170	3032140	3952460	3871690	5045620	3439830	5436450	4595380	4953640	6038250	5016660	4866460	5092710	5075540	4890020	4416850	4540870	5398290	6079820	5312840	5586400	6910700	4700530	6554840	5609820	6399250
544422551	A0A2K5WL99	ref|XP_005550713|PREDICTED:	GPR37	prosaposin receptor GPR37	6335240	7288060	6397720	5558970	6788960	4266780	6362340	4728360	4281340	5048150	5776750	6413340	5671580	6017780	6357350	4694520	5740600	5978390	6489100	6058230	5663510	6021190	6054650	5728440	5850070	3869060	5761450	5395680	4558960	5613120	5409950	6080510	4766310	5611280	6020780	6061610	6216920	5118800	5728290	5784790	6150770	6058530	5688360	6286790	5264040
544422617		ref|XP_005550740|PREDICTED:	LRRC4	leucine-rich repeat-containing protein 4			293908									227381										215412									324070	282315		412444	317607	293521	234126					203987
544422621	G7P0L2	ref|XP_005550741|PREDICTED:	SND1	staphylococcal nuclease domain-containing protein 1																																92792.6	55335.4
544422694;544422696		ref|XP_005550776|PREDICTED:;ref|XP_005550777|PREDICTED:	FLNC	filamin-C isoform X1			190735		177587							397289		245367	279575								126324											230934	239698
544422790	A0A2K5X0D2	ref|XP_005550822|PREDICTED:	CPA4	carboxypeptidase A4	392390	633720	474420	508978	610358	495973	715441		317574		437668	454309	558464	422897	356637	331792	342585	304763	1434340	370894	512991	469702	489529	509147	688044	334598	282603	129932	725337	456154	329327	477835	312426	443936	357540	279631	350090	515125	394981	297014	313284	512654	503734	341098	490092
544422916	A0A2K5VC32	ref|XP_005550875|PREDICTED:	LOC101865018	aldo-keto reductase family 1 member B10									145056		56263.1	102258		73073																		108962		162086
544422935;548962122	Q4R6L7	ref|NP_001272064|bisphosphoglycerate;ref|XP_005550884|PREDICTED:	BPGM	bisphosphoglycerate mutase isoform X1											549589	127988																					202023		186475		248353
544423050;544423054		ref|XP_005550930|PREDICTED:;ref|XP_005550932|PREDICTED:	PTN	pleiotrophin isoform X1		2397860	2069310	2197630	1858960	1354830	1735260	1399240	1216030	1386040	1972150	3525230	2325610	2328060	2413240	1890140	2130420	2023620	2423140	2038210	1419790	1974710	2114250	1921820	2027210	2548190	2123990	2054130	1953700	2883560	2136190	1997980	2124430	2889790	2292170	2005450	2401860	2290680	2572460	2039880	1750070	1779780	2067730	2223370	1730980
544423264;544423266;544423268;544423270;544423274;544423276;544423278;544423280;544423284	G7P1E9	ref|XP_005551031|PREDICTED:;ref|XP_005551032|PREDICTED:;ref|XP_005551033|PREDICTED:;ref|XP_005551034|PREDICTED:;ref|XP_005551036|PREDICTED:;ref|XP_005551037|PREDICTED:;ref|XP_005551038|PREDICTED:;ref|XP_005551039|PREDICTED:;ref|XP_005551041|PREDICTED:	SSBP1	single-stranded DNA-binding protein, mitochondrial
544423327;982241889;982241891;982241893;982241895;982241897;982241899;982241901;982241903	A0A2K5X5C5	ref|XP_005551062|PREDICTED:;ref|XP_015303658|PREDICTED:;ref|XP_015303659|PREDICTED:;ref|XP_015303660|PREDICTED:;ref|XP_015303662|PREDICTED:;ref|XP_015303663|PREDICTED:;ref|XP_015303664|PREDICTED:;ref|XP_015303665|PREDICTED:;ref|XP_015303666|PREDICTED:	EPHB6	ephrin type-B receptor 6 isoform X1	573141	558875	625316	526826	579808	781445	803984	769205		997629	549999	543155	482057	424992	447665	867254	606664	698745	480876	523948	615111	581494	544710	478546	470371	680414	703003	731452	662970	566135	480318	552288	601317	536266	572975	848105	767372	629956	656772	693585	527462	608908	528666	652803	606658
544423349;P07477		SWISS-PROT:P07477;ref|XP_005551073|PREDICTED:	LOC102129692;SWISS-PROT:P07477	trypsin-2-like
544423391	A0A2K5V9N2	ref|XP_005551090|PREDICTED:	PIP	prolactin-inducible protein	1243720	1946450		770635	345864	2787860	641903		2430900	341837	1012460	2724790	284036	422963	470141	1768780	262463	183574	315018	302792				936977	316706		190732		11627700	433990		194955		1231050		221177	229338	704340	602872		391470	1016620		957402	2862870
544423415;544423417;982241947	A0A2K5VL27	ref|XP_005551100|PREDICTED:;ref|XP_005551101|PREDICTED:;ref|XP_005551102|PREDICTED:	ZYX	zyxin isoform X2																		161803														152159	340087			195941	224147	152615	188936	160462	242668	100032	197486	229291	129423
544423486;548961640	G7PA66	ref|NP_001272159|60S;ref|XP_005551133|PREDICTED:	LOC102140101;RPL10L	60S ribosomal protein L10-like
544423531	A0A2K5WKB0	ref|XP_005551152|PREDICTED:	PDIA4	protein disulfide-isomerase A4	293315	353500	319456	378293	346152	344030	353593	256742	295906	376983	354967	363610	371475	371486	320127	329808	320213	334724	303051	283493	325389	258831	299901	380454	274258	266976	287076	267763	305943	233064	317807	352358	416883	353486	353118	304726	294629	323933	369944	338458	325675	365001	324856	391398	334618
544423843;982239061		ref|XP_005551297|PREDICTED:;ref|XP_015302809|PREDICTED:	DPP6	dipeptidyl aminopeptidase-like protein 6 isoform X1	10693700	11402900	9728070	11161200	10726900	8040020	7008990	5203800	5640060	6095700	10137800	10782300	9617150	10331900	10188100	9006560	9123800	8439320	10117600	9123670	11226600	11683700	10786100	10835400	10726700	6917390	6153240	6915380	6577140	6990720	8641000	8734210	8378910	9186500	9065870	9751150	8872010	8270350	9449370	9906930	10970000	10612300	9366430	10617900	10818900
544423962	A0A2K5V7X0	ref|XP_005551345|PREDICTED:	ESYT2	extended synaptotagmin-2 isoform X4
544424097		ref|XP_005551411|PREDICTED:	PTPRN2	receptor-type tyrosine-protein phosphatase N2 isoform X1	4582530	5214970	5009900	4167240	4626970	3136020	3459650	3422880	2546990	2476960	3923410	3757840	3719460	3552300	3353780	4443980	4312350	4478660	4108000	3911600	4497480	4484320	4028900	4605840	4019350	3339520	3810070	3097720	2924570	3220430	3552040	4136510	4196130	3775540	3810100	4791570	4377450	4306440	4459680	4482010	4259100	4493010	4599410	4745170	4059280
544424123	G7P4A9	ref|XP_005551422|PREDICTED:	PSMB1	proteasome subunit beta type-1	411841	603846	484944	731539	422588	615750	818119	520512	655238		451749	686811	379318	500397		289238	512234		871093	449024	571032	440201	402543	635773	805703	568834	293176		765516			718684	452455	496198	394991	537691	434313	448122	523790	565712	513055	409290		545703	686559
544424150	A0A2K5X1M3	ref|XP_005551435|PREDICTED:	DLL1	delta-like protein 1								61420.3			73940.4																	98085.5					59193.1				78910.2
544424231		ref|XP_005551467|PREDICTED:	THBS2	thrombospondin-2	2808050	2692700	2823990	2826670	2888670	1177680	1200140	1258200	1348620	1157600	2297780	2214920	2298200	2404640	2233380	2017990	1928590	1932060	1880060	2007330	2613460	2762550	2925500	2740440	2909610	1273620	1387130	1279690	1637740	1317280	2245150	2115170	2443470	2103000	2258590	2032730	2048550	2104870	2136650	1956830	2788670	3121900	3333690	3194170	3278550
544424338		ref|XP_005551511|PREDICTED:	RNASET2	ribonuclease T2 isoform X1	270757	208652		233536	227493						153222		126473	296594	285215						248658	171574	257963	195427	270345	456274			274809		282444		65673.4	233836	262552						386212	300119	358188	377447
544424457	A0A2K5TJJ6	ref|XP_005551555|PREDICTED:	PLG	plasminogen	62471200	51233300	63269500	45914800	54910800	208254000	188857000	243817000	207456000	249555000	55661400	45122100	51694600	47605600	46185000	118998000	98644100	102834000	80079800	100966000	32125900	36412800	34566900	36069500	44442200	207007000	176419000	206387000	154536000	137526000	40715200	41642700	69367700	40794700	47687400	87454300	77882900	96830100	76653200	86554600	46224400	49652800	56240600	45773800	57486800
544424472	A0A2K5WFU4	ref|XP_005551561|PREDICTED:	IGF2R	cation-independent mannose-6-phosphate receptor	1891080	1866090	1793860	1737000	1848910	1872730	1748470	1812460	1798050	1886530	2174500	1847540	1803380	1796340	1737580	1850020	1688130	1656250	1515100	1663260	1737490	1577300	1545000	1408940	1460640	1786090	1787810	1894350	1553540	1405280	1901780	1935890	2294650	1942520	2054570	1636840	1734980	1670160	1618780	1756210	1597330	1810750	1875440	1866820	1976430
544424492	A0A2K5V9T2	ref|XP_005551569|PREDICTED:	ACAT2	acetyl-CoA acetyltransferase, cytosolic
544424506;567315941;982242521;982242523;982242525	Q8HXP3	ref|NP_001274560|superoxide;ref|XP_005551576|PREDICTED:;ref|XP_015303874|PREDICTED:;ref|XP_015303875|PREDICTED:;ref|XP_015303876|PREDICTED:	SOD2	superoxide dismutase	1185060	1193430	1215410	1281770	1319230	1512190	1496420	1280470	1410830	1283630	1484620	1484640	1448260	1527950	1617500	1200650	1163240	1127280	1079740	1284980	911913	752910	1059620	1105600	1161070	1190930	1423720	1571260	1636290	1774820	1377860	1566910	1513470	1438550	1364500	1198590	1216130	1329280	1161740	1230660	917988	778944	1056280	930935	981445
544424511;982242918	A0A2K5U9Y6	ref|XP_005551578|PREDICTED:;ref|XP_015304013|PREDICTED:	FNDC1	fibronectin type III domain-containing protein 1 isoform	331861	147621	296672	159895	148567			169030			502663	225987	441107	187639	190328	234299	166615	292279	116896	103295	213073	219695	269861	324608	237411	169468	115457		134427	130637	619944	451410	447727	513281	414401	224403	312870	229947	300960	212469	222185	249908	264954	329602	306412
544424525	A0A2K5X3J0	ref|XP_005551583|PREDICTED:	SNX3	sorting nexin-3 isoform X1
544424734;544424738;982243052	A0A2K5W4S5	ref|XP_005551681|PREDICTED:;ref|XP_005551683|PREDICTED:;ref|XP_015304058|PREDICTED:	LAMA4	laminin subunit alpha-4 isoform X1	1640950	1712680	1691430	1958870	1610130	1048150	1128300	1179200	1102930	1050270	1530750	1644930	1508430	1667630	1543460	1210740	1467230	1352320	1587150	1318520	1660490	1840520	1830600	1751150	1663730	1058600	1496010	1343330	1392180	1428280	1521220	1556940	1566670	1635120	1582260	1183230	1517100	1332610	1617120	1435430	1348500	1574010	1649500	1723800	1598670
544424762		ref|XP_005551685|PREDICTED:	MARCKS	myristoylated alanine-rich C-kinase substrate	1526190	1327460	1640280	1206930	1367560	1073720	1523650	1545970	1590270	1427020	1239580	871708	1464430	1367110	1390360	1843950	1583870	1618450	1589980	1621710	1124010	1075350	1209240	1212780	1330400	941810	1103410	1492170	1174260	1169350	1226260	1275180	1337990	1038110	1265370	1562650	1361080	1687410	1184890	1244320	1365820	1417410	1585670	1286100	1503600
544424811		ref|XP_005551704|PREDICTED:	FAM26D	protein FAM26D isoform X1
544424855	A0A2K5V661	ref|XP_005551726|PREDICTED:	DCBLD1	discoidin, CUB and LCCL domain-containing protein 1	197761	179923	165719	191688	217508	536915	297514	228294			135242		158795	177867	216450	206071	190340	174721		250592			165009	120923	120046		265564	259303	165950	223342	142110	130111	257929	140248	220883	239101	212352	293054	161392	290881		168658	206914	164543
544424903;982243171	A0A2K5WX40	ref|XP_005551744|PREDICTED:;ref|XP_015304095|PREDICTED:	MAN1A1	mannosyl-oligosaccharide 1,2-alpha-mannosidase IA	12358200	10890500	12660400	11443900	12148000	11351100	10380600	9840980	9897230	9614080	10263300	10775900	10752700	11182600	11266000	10413800	10609100	11255900	10595400	11156700	11744400	11709000	12828000	11768200	12784500	11673300	11317900	11774200	10530600	12231100	11690900	10696600	10235100	11028800	10874000	11783000	10934900	10942500	10928100	11132500	10898400	11634000	11775300	11317100	10788200
544424967;545686848	G7P392	ref|NP_001270567|fatty;ref|XP_005551767|PREDICTED:	FABP7	fatty acid-binding protein, brain isoform X1	2212240	2247170	1859220	2329440	2025200	1667940	1935830	1506190	1594790	1538740	2876730	2503310	2627010	3179570	3085710	2801000	2958960	2674190	4364120	3065410	2037830	2265260	2326250	2462040	2345940	2045250	1879890	1815830	2050970	2146640	2999310	2878160	2519830	3078190	2777970	2982560	3195950	3189270	3548220	2844290	2444010	2424320	2362880	2593850	2173500
544424971;982243205	A0A2K5VG13	ref|XP_005551769|PREDICTED:;ref|XP_015304100|PREDICTED:	SMPDL3A	acid sphingomyelinase-like phosphodiesterase 3a isoform	297274	308708	259737	313581	327311	297570	363865	324848	229172	321832	336556	359459	313114	399001	350840	192890	206884	189831	275173	224228	306926	273907	306128	249550	285341	303810	251553	360316	262108	314296	290364	359910	292892	358329	308508	186831	246666	304249	224811	224426	166583	180286	218831	191532	228308
544425078;544425080;544425082;544425084;544425086	A0A2K5UN41;A0A2K5UN28	ref|XP_005551813|PREDICTED:;ref|XP_005551814|PREDICTED:;ref|XP_005551815|PREDICTED:;ref|XP_005551816|PREDICTED:;ref|XP_005551817|PREDICTED:	ECHDC1	ethylmalonyl-CoA decarboxylase isoform X1
544425102	A0A2K5V0Y1	ref|XP_005551825|PREDICTED:	C4H6orf58	protein LEG1 homolog																				1278400
544425122;544425126;544425128;544425130;544425132;544425134;544425136;544425138;544425140;544425142;544425144;544425148;544425150;982243271;982243283;982243285;982243287;982243289	A0A2K5WVQ2	ref|XP_005551833|PREDICTED:;ref|XP_005551835|PREDICTED:;ref|XP_005551836|PREDICTED:;ref|XP_005551837|PREDICTED:;ref|XP_005551838|PREDICTED:;ref|XP_005551839|PREDICTED:;ref|XP_005551840|PREDICTED:;ref|XP_005551841|PREDICTED:;ref|XP_005551842|PREDICTED:;ref|XP_005551843|PREDICTED:;ref|XP_005551844|PREDICTED:;ref|XP_005551846|PREDICTED:;ref|XP_005551847|PREDICTED:;ref|XP_015304111|PREDICTED:;ref|XP_…	PTPRK	receptor-type tyrosine-protein phosphatase kappa isoform	1152790	1206860	1174910	1147600	1163600	625608	606786	615431	474184	632157	891403	895880	890823	996052	984190	906404	925432	945577	954981	959199	1164410	1165850	1174370	1159020	1124280	553993	725900	721526	685558	671559	1047330	996224	902963	966734	1019290	1029760	1063400	873326	974731	950287	1205950	1167450	1202840	1170710	1060050
544425163		ref|XP_005551852|PREDICTED:	LAMA2	laminin subunit alpha-2 isoform X8	2630680	2615060	2581000	2679780	2465340	2518470	2346790	2355660	2482690	2206080	3033060	2674990	2919210	2695810	2648210	2440780	2664760	2624520	2547440	2449740	2397280	2640650	2586560	2688180	2533920	2588620	2660640	2510800	2865210	2470650	2960780	2614360	2857260	2502880	2724150	2511990	2678000	2553350	2748240	2508400	2448260	2765850	2865260	2670480	2696390
544425205;544425207;544425223;544425233;982243331;982243333;982243335;982243337;982243340;982243342;982243344;982243346;982243349;982243351;982243353;982243355;982243357	A0A2K5UM04;A0A2K5ULQ3	ref|XP_005551871|PREDICTED:;ref|XP_005551872|PREDICTED:;ref|XP_005551880|PREDICTED:;ref|XP_005551885|PREDICTED:;ref|XP_015304133|PREDICTED:;ref|XP_015304134|PREDICTED:;ref|XP_015304135|PREDICTED:;ref|XP_015304136|PREDICTED:;ref|XP_015304137|PREDICTED:;ref|XP_015304138|PREDICTED:;ref|XP_015304139|PREDICTED:;ref|XP_015304141|PREDICTED:;ref|XP_015304142|PREDICTED:;ref|XP_015304143|PREDICTED:;ref|XP_…	EPB41L2	band 4.1-like protein 2 isoform X1		52815	84163.8		87312.8																												121801				112150	112915
544425266	A0A2K5VUD1	ref|XP_005551900|PREDICTED:	ARG1	arginase-1	1130980	3501220	1239740	2791290	1359790	2564020	5415210	715163	1189240	1280320	1585370	2944270	589575	1522860	1058020	992529	688404	629532	10856400	1492300	2134630	1170440	838348	1050380	3436770	1051400	1034210	1669360	2130490	1386290	944272	3888500	356129	1226010	579248	3919550	751226	571289	1418730	542113	2184660	564121	561712	960872	1326670
544425305	A0A2K5VL90	ref|XP_005551917|PREDICTED:	LOC102139623	pantetheinase	1978560	1915500	1740800	1537510	1839060	1760840	1920250	1578500	2197550	2232230	1281060	1116710	1051220	1188050	1253570	2174700	2273400	1874800	1813640	2126780	1463210	1401110	1522060	1518970	1653940	1978460	1908900	1831190	1857520	1814200	1082260	1027340	1528930	936040	1119960	1810330	1581440	2019810	1748230	2090710	1426060	1347670	1452810	1407600	1282750
544425329	G7P346	ref|XP_005551928|PREDICTED:	RPS12	40S ribosomal protein S12																																	295441
544425551		ref|XP_005552021|PREDICTED:	HEBP2	heme-binding protein 2
544425618;544425620;544425622;544425624;544425626;544425628;544425630;544425632;982243605;982243610	A0A2K5U7X0;A0A2K5U7W4;A0A2K5U7W9	ref|XP_005552048|PREDICTED:;ref|XP_005552049|PREDICTED:;ref|XP_005552050|PREDICTED:;ref|XP_005552051|PREDICTED:;ref|XP_005552052|PREDICTED:;ref|XP_005552053|PREDICTED:;ref|XP_005552054|PREDICTED:;ref|XP_005552055|PREDICTED:;ref|XP_015304212|PREDICTED:;ref|XP_015304213|PREDICTED:	ADGRG6	G-protein coupled receptor 126 isoform X1						255999		233468	275815	231977	148376		200269		146552	274684	245107	269246	318838	295616							237980		329727	534395	197494	199080	190633	191526	218288	311058	229267		206796
544425648	A0A2K5VNV8	ref|XP_005552061|PREDICTED:	FUCA2	plasma alpha-L-fucosidase isoform X1	2087840	1827480	1720100	1836510	2004530	1700000	1682860	1372170	1573640	1485060	1365740	1375400	1253810	1496650	1493390	1273440	1516310	1491600	1504220	1450930	2015300	1877050	2032440	1754960	1878330	1743500	1515800	1708700	1489260	1566230	1282640	1284690	1202900	1331440	1256620	1196740	1334420	1402850	1352710	1422700	1829160	1563990	1656380	1456860	1963230
544425716;544425718;544425720;544425722;544425724;544425726;544425730;982243719;982243721;982243726	A0A2K5U6J0	ref|XP_005552093|PREDICTED:;ref|XP_005552094|PREDICTED:;ref|XP_005552095|PREDICTED:;ref|XP_005552096|PREDICTED:;ref|XP_005552097|PREDICTED:;ref|XP_005552098|PREDICTED:;ref|XP_005552100|PREDICTED:;ref|XP_015304251|PREDICTED:;ref|XP_015304252|PREDICTED:;ref|XP_015304253|PREDICTED:	UTRN	utrophin isoform X1																																	1276630
544425858		ref|XP_005552152|PREDICTED:	GINM1	glycoprotein integral membrane protein 1	370943	300735	414928	316867	332741	276597	276733	292272	234872	192155	433665	367043	341468	293757	195048	342663	346393	314114	196776	209966	470353	334803	324175	303593	288034	201198	182868	169387	141402	162109	324534	346232	315367	345656	325186	263121	260352	303138	271759	249566	334491	264223	307339	354505	299001
544425872;544425874	I7G7X4	ref|XP_005552158|PREDICTED:;ref|XP_005552159|PREDICTED:	PCMT1	protein-L-isoaspartate(D-aspartate) O-methyltransferase	3756800	2585500	4677640	3260130	3412230	3054030	2400090	4234250	2099650	2700540	4123960	3402850	5043640	3271890	3265510	4203940	3391280	5068090	2493930	3337990	3674140	3864180	4111570	4317090	5005870	4173250	4207670	4972380	4007050	4274420	4969930	4553000	4839200	4300280	4504500	5195180	4645470	4936180	4748750	5121180	3989520	3494600	4162460	3747820	4527080
544426149	A0A2K5W6F0	ref|XP_005552275|PREDICTED:	EZR	ezrin isoform X1				136796					169471	95787.1	148867	94916.4		100772		177001		98477.6	193790	170177	156750			172226					157414			210139	173447	133406	166231		190490			142049		122680	184122		127516
544426211	A0A2K5U344	ref|XP_005552299|PREDICTED:	AIM1	absent in melanoma 1 protein
544426290;544426292;544426296;982244532;982244535;982244537	A0A2K5TXP5	ref|XP_005552329|PREDICTED:;ref|XP_005552330|PREDICTED:;ref|XP_005552332|PREDICTED:;ref|XP_015304525|PREDICTED:;ref|XP_015304526|PREDICTED:;ref|XP_015304527|PREDICTED:	ASCC3	activating signal cointegrator 1 complex subunit 3
544426412		ref|XP_005552382|PREDICTED:	UFL1	E3 UFM1-protein ligase 1 isoform X1
544426420	G7P424	ref|XP_005552385|PREDICTED:	MANEA	glycoprotein endo-alpha-1,2-mannosidase	280324	237392	228806	311908	358710	420564	470258	463077	333256	466347	278760	262647	206455	298728	283417			103272			240547	179445	300120	272076	281915	407917	364939	493000	409140	536199	244522	214000	243716	151487	295224	206389	172004	178977		198743	386796	316580		321592	295679
544426433;544426435;982244619	G7P422	ref|XP_005552387|PREDICTED:;ref|XP_005552388|PREDICTED:;ref|XP_015304549|PREDICTED:	EPHA7	ephrin type-A receptor 7 isoform X1	1142750	1069850	1137930	1029430	1176460	1202470	1030390	1078870	839302	1149820	1415950	1159230	1370480	1124710	1281260	1346970	1284560	1160770	1176440	1174140	987467	1100500	1100740	969663	970849	1248390	1038190	1191120	890251	1032430	1337190	1293290	1267960	1271540	1359980	1393340	1046460	1160790	1059200	1243910	976509	1185010	1270640	1088460	1162150
544426465;544426467;544426487;544426489;982244632;982244634;982244636;982244638;982244640;982244644;982244646;982244648;982244654	G7P420	ref|XP_005552395|PREDICTED:;ref|XP_005552396|PREDICTED:;ref|XP_005552406|PREDICTED:;ref|XP_005552407|PREDICTED:;ref|XP_015304550|PREDICTED:;ref|XP_015304551|PREDICTED:;ref|XP_015304552|PREDICTED:;ref|XP_015304553|PREDICTED:;ref|XP_015304554|PREDICTED:;ref|XP_015304555|PREDICTED:;ref|XP_015304556|PREDICTED:;ref|XP_015304557|PREDICTED:;ref|XP_015304559|PREDICTED:	BACH2	transcription regulator protein BACH2 isoform X4
544426569;544426571;544426575	G7P3K6	ref|XP_005552444|PREDICTED:;ref|XP_005552445|PREDICTED:;ref|XP_005552447|PREDICTED:	CNR1	cannabinoid receptor 1	1399710	1784540	1407490	1199960	1620230						1033960	1216880	890778	980167	985017	1231910		872922	961387	1058820	1217340	1314010	1075100	1115030	1056510				611752		996128	1103130	1183740	1043120	1215160	1224030	910747		823917		961303	1213910	1505290	1244410	829985
544426579	A0A2K5WSV0	ref|XP_005552449|PREDICTED:	SPACA1	sperm acrosome membrane-associated protein 1																736483
544426663;544426665;544426669;544426671;982244791;982244794	A0A2K5TQH1	ref|XP_005552482|PREDICTED:;ref|XP_005552483|PREDICTED:;ref|XP_005552485|PREDICTED:;ref|XP_005552486|PREDICTED:;ref|XP_015304607|PREDICTED:;ref|XP_015304608|PREDICTED:	SYNCRIP	heterogeneous nuclear ribonucleoprotein Q isoform X1
544426675	A0A2K5V5U7	ref|XP_005552488|PREDICTED:	NT5E	5'-nucleotidase	311439		326048	345936	288572			114086			260176	287289	220874	279692	291275	299983	325027	308979	281209	355711	219945		253681	188332	342494		214832					237090	195578		220034	268225	340163	221486	290939	283079			215858	239585	269274
544426744	A0A2K5WN61	ref|XP_005552521|PREDICTED:	ME1	NADP-dependent malic enzyme	108338	180849	185922	157610							126513	132260			136802				278910		276697				190654		78058.6		240463		108634	190417	70445.4	115407	106816				109600
544426786;982244902;982244905	A0A2K5UEN3	ref|XP_005552540|PREDICTED:;ref|XP_015304639|PREDICTED:;ref|XP_015304640|PREDICTED:	TPBG	trophoblast glycoprotein	771912	683261	571652	707855	719005						403206	590286	415585	680105	575884	354672	314806		418613	381478	729173	672496	655688	582405	653268		320657	479864			464824	419022	318704	549377	535133	376121	310014	292426	380493	420627	853147	618919	529877	727419	655473
544426825;544426827		ref|XP_005552554|PREDICTED:;ref|XP_005552555|PREDICTED:	SH3BGRL2	SH3 domain-binding glutamic acid-rich-like protein 2
544426890		ref|XP_005552580|PREDICTED:	MYO6	unconventional myosin-VI
544426928;544426930;982244976	A0A2K5WJV0	ref|XP_005552597|PREDICTED:;ref|XP_005552598|PREDICTED:;ref|XP_015304664|PREDICTED:	COL12A1	collagen alpha-1(XII) chain isoform X1	3595300	4194940	3976280	3868780	3534910	3211490	4179810	4001560	3673130	3142170	4804940	5127650	5061500	4569640	4211570	3337550	4331590	4089020	3979900	3806090	3888430	4405750	4353860	4243160	4061790	4009710	4883870	4041310	5068700	4448040	5196930	5292670	5849730	5015770	4843220	3741590	5068220	4225220	5060100	4276250	3417830	4518390	4227750	4730840	4465370
544426953	A0A2K5VNN1	ref|XP_005552607|PREDICTED:	CD109	CD109 antigen	2141840	2022350	1943910	2020960	2104800	2160890	2110770	2034110	2085650	2045450	2430920	2416630	2355420	2376860	2555030	1732960	1870670	1724090	1962020	1924160	1929800	2076690	1947000	1976130	1992610	2368880	2213280	2281320	2393830	2327130	2522230	2428610	2347880	2368830	2406150	1697940	1728410	1818370	1766030	1879630	2022260	1970200	1991230	1842690	2147800
544427114;544427116;982245151	A0A2K5WCB3	ref|XP_005552672|PREDICTED:;ref|XP_005552673|PREDICTED:;ref|XP_015304736|PREDICTED:	ADGRB3	adhesion G protein-coupled receptor B3 isoform X1	358885	356147	427210	368477	395950	348790	347580	304481	247042	236489	434015	422974	408992	431475	420841	372090	438634	423797	358544	419845	291880	347204	365733	374456	365827	388302	489405	391930	430255	369534	366668	439031	425837	387412	384358	525760	447468	467439	422331	469837	364467	316379	345355	309353	351774
544427180;544434847;544502962;544502964;544502966;544508583;982223260;982307727;982307729;982307731	G7PVW5	ref|XP_005552697|PREDICTED:;ref|XP_005556037|PREDICTED:;ref|XP_005585582|PREDICTED:;ref|XP_005585583|PREDICTED:;ref|XP_005585584|PREDICTED:;ref|XP_005587971|PREDICTED:;ref|XP_015294579|PREDICTED:;ref|XP_015294580|PREDICTED:;ref|XP_015294581|PREDICTED:;ref|XP_015304935|PREDICTED:	LOC102121277;LOC102131354;LOC102141029;LOC107129555;RPL21	60S ribosomal protein L21
544427269;544427279;982245283		ref|XP_005552740|PREDICTED:;ref|XP_005552745|PREDICTED:;ref|XP_015304771|PREDICTED:	COL21A1	collagen alpha-1(XXI) chain isoform X1	143683	132730	157968	123428	104143	154770	178512	219729	278615	192802	192723	141784	180014	177301	180894	296042	278479	304798	238749	288317	128214		150779	138545	163626		225954	238067	228862	229800	179374	139413	209696	135115	153898	266776	263991	311445	281491	317069		150521	159609	132005	179862
544427515	A0A2K5VIJ8	ref|XP_005552846|PREDICTED:	TNFRSF21	tumor necrosis factor receptor superfamily member 21	10566000	12737100	9660430	12858100	12117100	6190890	5731160	4130680	4509980	5745520	9413190	10806800	8294780	10634400	10931500	8506140	8313690	6528450	9734520	8170660	11492200	10740700	10385000	10808300	10496500	6433240	5738310	5507670	5235900	6380200	9445000	9825460	8422910	10248800	9724460	8843290	8161470	7408450	8640460	8246170	11528400	11503200	9831230	10835700	9544450
544427541;544427543;544427545	A0A2K5TSM5	ref|XP_005552858|PREDICTED:;ref|XP_005552859|PREDICTED:;ref|XP_005552860|PREDICTED:	PLA2G7	platelet-activating factor acetylhydrolase	2536710	2630890	2571860	2797360	2607260	1284470	970172	947457	868378	990717	1376110	1556510	1401400	1578580	1345240	2038250	2179200	1922820	1913190	1898200	2862390	3268900	2765300	2854950	2703440	810416	1009750	1081350	1114250	1008820	1346670	1399020	1178370	1435860	1201430	1970960	1943220	1831770	1994600	2072200	2692260	2544100	2352210	2606920	2546370
544427580;544427582;544427586	G7P4R7	ref|XP_005552875|PREDICTED:;ref|XP_005552876|PREDICTED:;ref|XP_005552878|PREDICTED:	ENPP4	bis(5'-adenosyl)-triphosphatase ENPP4	522047	437901	446710	458968	478243	387679	448608	381096	343273	389292	422622	477140	482015	519071	524155	304716	359387	322007	252143	412799	420947	472221	456301	477506	426448	862267	383242	360775	457844	445346	483387	478478	484979	482703	443080	339926	385236	355756	427035	341143	509496	439834	368840	354620	438926
544427590;544427592;544427596	A0A2K5X654	ref|XP_005552880|PREDICTED:;ref|XP_005552881|PREDICTED:;ref|XP_005552883|PREDICTED:	ENPP5	ectonucleotide pyrophosphatase/phosphodiesterase family	5677810	6059320	5297480	5393700	5961230	6146510	6449460	4857380	4883960	5718560	3981060	4190060	3838940	3786890	3967780	4885700	4350160	3735510	4273350	4074930	4405580	4340150	4659250	3763960	4329850	7283920	4833260	4970690	5094950	4642510	3242820	3228140	3072560	3573120	3848900	4316640	4016110	3751060	4155940	3940710	4393610	3895380	3341250	3989000	4185360
544427636	G7P4R2	ref|XP_005552901|PREDICTED:	CDC5L	cell division cycle 5-like protein
544427664;544427666;982245531	Q4R4T5	ref|XP_005552913|PREDICTED:;ref|XP_005552914|PREDICTED:;ref|XP_005552915|PREDICTED:	HSP90AB1	heat shock protein HSP 90-beta	1033450	735704	1068390	897931	930581	1131710	990802	791674	1064250		1282720	679367	614788	721349	860636	1331800	1192170	1076790	1115450	1103260	1124650	684763	582040	575041	651423	825273	864305	998595	1332850	829095	641265	1401310	1655270	912890	881061	1037750	1032150	983280	1073400	1073050	874928	577004	863296	1309430	1184530
544427735;982245590	Q95NE5	ref|XP_005552946|PREDICTED:;ref|XP_015304858|PREDICTED:	VEGFA	vascular endothelial growth factor A isoform X3	313879	563932	515402	437490	380181							446158	284935	446357	356682		462345	205110	404636	375913	298768		317818	349815	392726		275105					372880	415408	397925	381547	316709	472742		449990	310987	275561	339944	262218
544427768	G8F4F5	ref|XP_005552962|PREDICTED:	YIPF3	protein YIPF3
544427783;982245619	G8F4F1	ref|XP_005552969|PREDICTED:;ref|XP_015304867|PREDICTED:	DLK2	protein delta homolog 2	1136640	1322930	1150760	1254660	1277310	1173540	900665	718831	743019	805805	1194150	1161070	1083050	1328450	1339010	1410060	1367810	1213800	1464330	1293440	1211260	1063500	1113510	1087490	1257190	821873	998062	931036	809582	905609	1156550	1170780	1063430	1135740	1158010	1417880	1405790	1245590	1320760	1413710	1233120	1328640	1188230	1180800	1053390
544427846	A0A2K5VNI5	ref|XP_005552998|PREDICTED:	PTK7	inactive tyrosine-protein kinase 7 isoform X1	997727	916924	852399	833320	938719	872735	963131	849170	871971	1004610	1049200	889987	978037	954410	993112	1018520	994690	1056680	1074570	1104530	714294	760747	813505	760117	805579	683910	829356	1069200	855350	793073	938347	861881	1194590	867371	963515	1034590	1185950	1094850	1008380	1223230	929029	845431	1029190	904505	898528
544427915	G8F4B3	ref|XP_005553032|PREDICTED:	CNPY3	protein canopy homolog 3		476555					549271					465124	453394	320761		317682		381417							374976	404123					383082	391743	411536	351937	347401	269582		352296	394158	416288		415200		346999
544428113;982245793	A0A2K5X9E8;G7P3F6	ref|XP_005553126|PREDICTED:;ref|XP_015304911|PREDICTED:	TREML1	trem-like transcript 1 protein isoform X3	564991	537412	666451	577958	569478	1024360	1305750	1237310	1121720	1117640	984008	874126	906520	889131	856877	660373	774476	919927	851684	685455	742695	694900	620650	631925	674726	1067330	1230740	1176420	1179560	1379300	914831	898123	730052	797932	813884	795354	857579	844563	719030	806112	565688	630593	676504	632902	675800
544428232;544428234	A0A2K5VYH6	ref|XP_005553175|PREDICTED:;ref|XP_005553176|PREDICTED:	MDGA1	MAM domain-containing glycosylphosphatidylinositol	235652	279508	240426	340946	210541	190213	142163	136295	187725	227443	282386	281920	231996	246279	227391	265254	219971	156766		148731	288893	227902	201347	243394	181517		219915	217089			230573	290201	212884	300291	283277	231957	246572	219313	275950	274986	307314	309576	257671	285103	288832
544428280	G7P3C5	ref|XP_005553197|PREDICTED:	PI16	peptidase inhibitor 16 isoform X1	14321200	13594800	13520200	12813100	14825800	12305300	13399000	10471800	11787200	12779500	21240800	17170300	20267700	19669800	22010300	22343700	24059200	24311100	26732500	25627700	9116190	8807200	11525300	10765800	12435600	10299500	11243800	11769700	10532900	12240100	19873800	17353600	16418900	18260600	17950100	20146200	22092600	23606700	23730500	21913400	11183600	11146600	13320200	10689400	10596600
544428331;544428335;982245983;982245987	G7P3B9	ref|XP_005553221|PREDICTED:;ref|XP_005553223|PREDICTED:;ref|XP_015304969|PREDICTED:;ref|XP_015304970|PREDICTED:	STK38	serine/threonine-protein kinase 38 isoform X1
544428390;544428392;544428396;544428398;544428400	G7P3B2;A0A2K5WJV8	ref|XP_005553248|PREDICTED:;ref|XP_005553249|PREDICTED:;ref|XP_005553251|PREDICTED:;ref|XP_005553252|PREDICTED:;ref|XP_005553253|PREDICTED:	MAPK14	mitogen-activated protein kinase 14 isoform X1
544428546;548961634	I7G299	ref|NP_001271874|40S;ref|XP_005553317|PREDICTED:	RPS10	40S ribosomal protein S10 isoform X1
544428548;544470542;544494519;982251998	P61251	ref|XP_005553318|PREDICTED:;ref|XP_005571237|PREDICTED:;ref|XP_005581819|PREDICTED:;ref|XP_015306651|PREDICTED:	LOC102114881;LOC102138046;LOC102139875;RPS26	40S ribosomal protein S26
544428583;544428585	A0A2K5V0J0	ref|XP_005553334|PREDICTED:;ref|XP_005553335|PREDICTED:	MLN	promotilin isoform X1
544428596	A0A2K5WYE9	ref|XP_005553340|PREDICTED:	ITPR3	inositol 1,4,5-trisphosphate receptor type 3
544428600;544500004;564730526	G7PUS6;G7NYI7	ref|NP_001274250|eukaryotic;ref|XP_005553342|PREDICTED:;ref|XP_005584247|PREDICTED:	EIF1;EIF1B;LOC102116629	eukaryotic translation initiation factor 1
544428636;982246237		ref|XP_005553358|PREDICTED:;ref|XP_015305045|PREDICTED:	CUTA	protein CutA isoform X2	82159000	87755800	78754200	89552200	91320300	59888300	52223600	52256500	49435000	51451300	82272100	89057300	83036400	97728800	86433400	68798700	63334600	68673200	77599000	73906100	69860000	79559200	80471000	91786800	78953400	43605700	58422200	56354300	56114300	63930300	85501800	93741100	81621000	91273200	79656200	71116700	73137400	75543700	78008500	77525000	76447900	64040600	72691900	78747400	52470200
544428682;544428684	G7P2S7	ref|XP_005553381|PREDICTED:;ref|XP_005553382|PREDICTED:	PFDN6	prefoldin subunit 6
544428688;544431389;544471105	A0A2K5V0I8;A0A2K5UJ55	ref|XP_005553384|PREDICTED:;ref|XP_005554553|PREDICTED:;ref|XP_005571496|PREDICTED:	LOC102118468;LOC102143773;RPS18	40S ribosomal protein S18																					89389.7											98774.4
544428714;544428718;982246268;982246270;982246272;982246274	A0A2K5UHJ4;A0A2K5UHK7	ref|XP_005553396|PREDICTED:;ref|XP_005553398|PREDICTED:;ref|XP_015305051|PREDICTED:;ref|XP_015305052|PREDICTED:;ref|XP_015305053|PREDICTED:;ref|XP_015305054|PREDICTED:	COL11A2	collagen alpha-2(XI) chain isoform X1	267332	239148	238234	326410	242330	225752	196923	203556	187883	220505		38655.5				103808	116691	102664		65325.6	261009	287886	284606	285091	289478	183772	239885	253343	238310	248344	26313.4					79602	134225	100675	103256	75884.9	287086	252740	303235	247696	224463
544428754;544428756		ref|XP_005553416|PREDICTED:;ref|XP_005553417|PREDICTED:	PSMB8	proteasome subunit beta type-8 isoform X2
544428760	A0A2K5WVJ0	ref|XP_005553418|PREDICTED:	TAP1	antigen peptide transporter 1
544428768;982246296	A0A2K5W5P0	ref|XP_005553421|PREDICTED:;ref|XP_005553422|PREDICTED:	TAP2	antigen peptide transporter 2
544428855	A0A2K5UZD2	ref|XP_005553465|PREDICTED:	PRRT1	proline-rich transmembrane protein 1
544428893;544428895;544428897;544428899		ref|XP_005553484|PREDICTED:;ref|XP_005553485|PREDICTED:;ref|XP_005553486|PREDICTED:;ref|XP_005553487|PREDICTED:	ATF6B	cyclic AMP-dependent transcription factor ATF-6 beta	345951	454676	411123	419072	319331	263265	377957	216925	322425	181988	337472	351369	377483	402176	322074	375341	493630	428603	384449		427103	426062	436830	461084	386669		444640		396352	249164	392984	449546	366812	479452	396790	407629	539819	413239	533554	419339	349547	509610	297964	528370	367921
544428910	A0A2K5WAC5	ref|XP_005553492|PREDICTED:	LOC102132156	complement C4-B	256216000	175346000	231310000	205733000	212916000	198681000	164784000	209348000	236902000	247416000	155327000	135644000	152586000	136121000	139419000	134751000	139786000	142478000	128342000	143019000	200107000	209513000	208182000	201902000	216880000	182018000	181283000	199003000	175766000	171535000	155198000	142364000	153514000	134587000	142594000	124299000	123771000	139010000	131092000	140461000	192646000	188540000	229646000	208254000	267583000
544428920	A0A2K5TZY3	ref|XP_005553497|PREDICTED:	CFB	complement factor B	142591000	136620000	134266000	130301000	135229000	191014000	184082000	200057000	235960000	240850000	161668000	155206000	158386000	152998000	165875000	135700000	144398000	134560000	146143000	152610000	138566000	134218000	133218000	120589000	128381000	165486000	167964000	186401000	171295000	161700000	147496000	142681000	166496000	134250000	152940000	123854000	130973000	135406000	138655000	129960000	137881000	142459000	157039000	149750000	179212000
544428942	G8F3W0	ref|XP_005553508|PREDICTED:	C2	complement C2 isoform X1	22895400	20037900	21435200	20619000	21757200	27371200	27191600	27133800	31627600	32038000	26531900	25140200	26446800	24662600	27872200	22255700	25158400	23510400	21510400	24720900	23221000	22201800	23240800	20511500	22504200	27770000	26129800	27731000	25783500	27781500	28257900	24945800	26218100	22896500	25124900	21141300	21122900	22451900	21725400	22715200	20561000	20801100	23461200	21263000	26271900
544428948	G8F3W3	ref|XP_005553510|PREDICTED:	NEU1	sialidase-1	655542	774201	679823	708552	595511	528600	623855	599822	518583	383863	405619	465874	404594	513803	390550	337378	497308	420292	510794	449021	766027	886632	745850	758709	622490	529539	717615	521961	756153	576676	487767	616577	482950	646696	518087	415435	666663	467490	618347	494835	800713	796676	687425	784858	794279
544428978;544428980	A0A2K5U944	ref|XP_005553525|PREDICTED:;ref|XP_005553526|PREDICTED:	VARS	valine--tRNA ligase isoform X1
544428983;544428985	G8F3W6	ref|XP_005553527|PREDICTED:;ref|XP_005553528|PREDICTED:	LSM2	U6 snRNA-associated Sm-like protein LSm2 isoform X1
544429013;544429015	A0A2K5V1A1	ref|XP_005553542|PREDICTED:;ref|XP_005553543|PREDICTED:	CLIC1	chloride intracellular channel protein 1 isoform X1	1094660	995139	1076340	1083180	1116390	900913	960136	908546	1193500	985124	907270	772740	677332	716458	761631	996187	1099660	1072040	1427570	1341640	1280350	1122540	1023430	1129300	1139010	1483160	910905	992607	1081580	993610	908673	1082030	935911	875857	986439	1016690	1039540	1149570	1026900	1074970	1342180	1134650	1222420	1162470	1497730
544429017;544429019;982246418;982246421;982246423	A0A2K5V9Q6	ref|XP_005553544|PREDICTED:;ref|XP_005553545|PREDICTED:;ref|XP_015305098|PREDICTED:;ref|XP_015305099|PREDICTED:;ref|XP_015305100|PREDICTED:	DDAH2	N(G),N(G)-dimethylarginine dimethylaminohydrolase 2	182051	162230	191774	163580	183520	308118	255242		216425	302612	182304	194885	208661	217412	178515	189336	158692	172177	284131	156091	123962		110756	165764	164105	224956	146114	232777	224437	185341	169169	199476	235008	195082	177988	185909	160781	226100	227092	201986	217889	197701	224264	155500
544429040		ref|XP_005553555|PREDICTED:	LY6G6C	lymphocyte antigen 6 complex locus protein G6c						295470	569552												613806											234615						644338
544429070;544429072	G7P4Q2	ref|XP_005553570|PREDICTED:;ref|XP_005553571|PREDICTED:	CSNK2B	casein kinase II subunit beta isoform X1
544429080;544429086;544429088;544429098;544429100;982246442;982246444;982246446;982246448;982246450;982246453;982246457;982246461;982246467;982246469;982246471	G7P4P8;A0A2K5U6Y8	ref|XP_005553574|PREDICTED:;ref|XP_005553576|PREDICTED:;ref|XP_005553577|PREDICTED:;ref|XP_005553578|PREDICTED:;ref|XP_005553579|PREDICTED:;ref|XP_005553580|PREDICTED:;ref|XP_005553581|PREDICTED:;ref|XP_005553582|PREDICTED:;ref|XP_005553583|PREDICTED:;ref|XP_005553584|PREDICTED:;ref|XP_005553585|PREDICTED:;ref|XP_015305106|PREDICTED:;ref|XP_015305107|PREDICTED:;ref|XP_015305108|PREDICTED:;ref|XP_…	BAG6	large proline-rich protein BAG6 isoform X6
544429114	G7P4P9	ref|XP_005553591|PREDICTED:	APOM	apolipoprotein M isoform X1	896596		875868	668176	369105	3411140	2465030	4177490	4181270	6293360	1037050	849005	790402	842014	957833	3576520	2497080	2632980	1334920	2726990		586556	533786	539027	588502	5994710	4273960	4799320	4196980	3910900	1059200	1095800	5014230	980039	1000980	2951070	1924330	2506730	1730360	2318120	596176	583518	790470	1038450	635704
544429233		ref|XP_005553645|PREDICTED:	CDSN	corneodesmosin		4699070		4290160		4105520	11503100				3220550	2104780		2924100					11948300		2441630	839441		5071930	2821870	1106470		1666060	2587170			2166950				10109300		505946	1126060		2827570			2470390	1094480
544429265;544429267;544429269;544429271;544429273;982246577;982246579;982246582;982246585;982246587;982246590;982246592;982246595;982246598	A0A2K5V739	ref|XP_005553661|PREDICTED:;ref|XP_005553662|PREDICTED:;ref|XP_005553663|PREDICTED:;ref|XP_005553664|PREDICTED:;ref|XP_005553665|PREDICTED:;ref|XP_015305135|PREDICTED:;ref|XP_015305136|PREDICTED:;ref|XP_015305137|PREDICTED:;ref|XP_015305138|PREDICTED:;ref|XP_015305139|PREDICTED:;ref|XP_015305140|PREDICTED:;ref|XP_015305141|PREDICTED:;ref|XP_015305142|PREDICTED:;ref|XP_015305143|PREDICTED:	DDR1	epithelial discoidin domain-containing receptor 1	3016920	2749390	2623620	2831730	2855450	2472990	2201810	2110650	2190940	2509660	2896580	2680620	2541860	2639680	2611810	2170160	2460180	2002910	2464300	2316520	2466420	2433080	2306310	2452050	2502190	2651560	2226470	2310550	2214210	2234650	2873000	2458490	2555690	2503840	2730560	2160640	2170810	2188330	2299250	2289970	2426480	2440960	2341850	2454890	2590010
544429287	A0A2K5WBU4	ref|XP_005553672|PREDICTED:	TUBB	tubulin beta chain isoform X2	602237	793127	575750	787332		865514		595392	797472	701656	879900					641452	736810	646877	611675	825558	993221		653269		689642	1114700	904720	908578	1103990			1104110	955325		601698	605326		593371	751086	406922	692244		831992	610253	642826
544429342;544429344;982246670		ref|XP_005553698|PREDICTED:;ref|XP_005553699|PREDICTED:;ref|XP_015305169|PREDICTED:	ABCF1	ATP-binding cassette sub-family F member 1 isoform X1
544429348	G7P4L4	ref|XP_005553701|PREDICTED:	GNL1	guanine nucleotide-binding protein-like 1
544429356;544429358	A0A2K5TNE4	ref|XP_005553705|PREDICTED:;ref|XP_005553706|PREDICTED:	LOC102138874	popy class I histocompatibility antigen, alpha chain E	332716		383133	248434	316594		394263			196692	1476740	1512120	1492750	1979930	1688030			559042	370134		234752		169433	170946	213417	520919			634107		2371000	2230400	1916250	1975890	2035280	484024	527353	449323	493569	495949	371290	302877	408324	617756	518281
544429395	A0A2K5X090	ref|XP_005553723|PREDICTED:	RNF39	RING finger protein 39
544429419;544429423;544429425;544429427;544429429;544429431;548962054;982243828;982243830;982243832;982243842	Q9BGS7;Q29ZP0;Q29ZP6;Q29ZP7;Q29ZP1	ref|NP_001271785|myelin-oligodendrocyte;ref|XP_005553734|PREDICTED:;ref|XP_005553736|PREDICTED:;ref|XP_005553737|PREDICTED:;ref|XP_005553738|PREDICTED:;ref|XP_005553739|PREDICTED:;ref|XP_005553740|PREDICTED:;ref|XP_015304305|PREDICTED:;ref|XP_015304306|PREDICTED:;ref|XP_015304308|PREDICTED:;ref|XP_015304309|PREDICTED:	MOG	myelin-oligodendrocyte glycoprotein isoform X4	4537040	4959290	4507760	3837220	4504750	4100700	5345370	3567790	4294740	3972650	4646500	4046470	4485740	5201940	4802600	4262100	5330930	4887960	6031300	4954960	3643300	3394430	3892380	3935170	3723070	3120960	4596470	4291640	4265670	4740210	4111600	5066790	4703100	4738530	4331620	5262900	6043890	5002220	5729980	5584150	4746620	4365150	4097010	3725870	3898630
544429580	A0A2K5UCF7	ref|XP_005553800|PREDICTED:	LOC102119226	histone H1.5		110949					68349.4		243441	130643	180816	68611.2				97621.4		101971		2946560					74786.7							172620	1359500	276455	185322		101712	62408.2	231530		114748	162258	192298	517250	364136
544429676;544429732;544429740;544429746;544429769;982246911	G7P2Q3	ref|XP_005553844|PREDICTED:;ref|XP_005553863|PREDICTED:;ref|XP_005553867|PREDICTED:;ref|XP_005553870|PREDICTED:;ref|XP_005553881|PREDICTED:;ref|XP_015305255|PREDICTED:	LOC102117012;LOC102117144;LOC102118330;LOC102119730;LOC102124718;LOC102137744	histone H2B type 1			526410	389743						540996	2073950			488991	445550		540451	666949	1241360	10443800	2759580		693383		590212	716069			656774		565506	2278590	20644100	1906460	3281880	543944	1437360	982815	1409010	837450	1337330	936794	1218470	8062680	2498940
544429761	G7P2M3	ref|XP_005553877|PREDICTED:	LOC102123264	histone H1.4		433729	392177				318833		816754	473093	411246	144338	103678			290687	233523	191612	278823	3359700				145038	208879	203743	271343		289800	260122	138212	292038	2411880	412505	317518	153596	277740	223234	384467	140292	277355	302427	386670	982476	947400
544429846;982246909	G7P2L5;A0A2K5UBY3	ref|XP_005553919|PREDICTED:;ref|XP_015305254|PREDICTED:	LOC102120366;LOC102138382	histone H2B type 1-B
544429942;544429948;544429954;982247155	A0A2K5WV43	ref|XP_005553963|PREDICTED:;ref|XP_005553966|PREDICTED:;ref|XP_005553969|PREDICTED:;ref|XP_015305331|PREDICTED:	KIAA0319	dyslexia-associated protein KIAA0319 homolog isoform X1	870607	935676	827016	877596	745829	569811	655147	563354	430262	309122	474677	560638	456401	488034	473140	625853	655960	656866	682190	533245	866783	870556	842235	919895	889757	403397	605734	482777	519975	522434	560178	578583	545388	568264	556614	731953	802040	592740	899530	648870	932592	1043210	846439	978359	668151
544429967;544429969;982247164	A0A2K5VUF7	ref|XP_005553975|PREDICTED:;ref|XP_005553976|PREDICTED:;ref|XP_015305334|PREDICTED:	GPLD1	phosphatidylinositol-glycan-specific phospholipase D	843514	746907	771250	692937	751867	3828800	3154680	4046350	3088740	4276610	1221240	913416	949742	1020970	1038580	2857100	2203030	2235810	1584800	2005790	464958	505698	500280	582780	643702	4471280	3739200	4009660	3040050	2690750	1177150	1160280	3113610	1059770	1132540	2423220	1929360	2324940	1757790	2107330	581009	576492	755450	693987	715659
544430009;544430011;982247197	G7P4J0;A0A2K5X975	ref|XP_005553986|PREDICTED:;ref|XP_005553987|PREDICTED:;ref|XP_015305340|PREDICTED:	PRL	prolactin isoform X1						300508		308107		207369		64188.4	122606	160236								75916		145179		99443.6	135237				132358	193777	176009	130119	136486						67692.1	90934.5		121179	96076.5
544430159;544515830;544515832;548960836		ref|NP_001272030|40S;ref|XP_005554047|PREDICTED:;ref|XP_005591401|PREDICTED:;ref|XP_005591402|PREDICTED:	LOC102130617;RPS15A	40S ribosomal protein S15a
544430167;544430169	A0A2K5US85	ref|XP_005554048|PREDICTED:;ref|XP_005554049|PREDICTED:	CD83	CD83 antigen isoform X1	181983	177073	159070	220482	165914						190325	95580.7	138922	185586	230329		212744	124375		143686	199454	178013	137065	176652	178943					105269	152308			160437	145798			144466	157289		128316			173791	137750
544430349;982247421	A0A2K5V8P4	ref|XP_005554127|PREDICTED:;ref|XP_015305396|PREDICTED:	GCNT2;LOC107129632	N-acetyllactosaminide
544430410	A0A2K5UYW3	ref|XP_005554148|PREDICTED:	DSP	desmoplakin isoform X1	2732580	7217440	3686580	5472110	4251360	6956680	15128300	2627130	3969250	4381340	5412770	4852510	2026480	6144020	2452290	1729040	2895690	2057290	29553200	2954720	7311030	3495270	2336990	12957100	4640160	2147050	3843230	6012710	9963460	5439430	3462980	11205000	1234560	5201830	2452070	15438800	2042480	2156140	7510580	2613410	4250890	1517180	1613900	1491340	4438950
544430441;544430443	Q4R4P7;A0A2K5X4H4	ref|XP_005554163|PREDICTED:;ref|XP_005554164|PREDICTED:	SSR1	translocon-associated protein subunit alpha isoform X1
544430480;548960662;982243822	G7P4C7	ref|NP_001272118|neuritin;ref|XP_005554178|PREDICTED:;ref|XP_015304301|PREDICTED:	NRN1	neuritin isoform X2	6308930	6804800	7320230	6068660	6593920	5306980	5260790	4971620	4129160	4151780	6510910	6460960	6872970	7174890	6990480	7154990	6448550	7478480	5723220	6963880	7387350	7180100	7410660	7160700	7554430	6570880	5342540	6265800	4959170	5395460	6629190	6251380	6705540	6940960	7432870	7808200	7020740	7831070	7099340	7828450	7094130	6845410	7993090	6961670	6699860
544430611;544430613;544430615;544430617	A0A2K5VZ63	ref|XP_005554220|PREDICTED:;ref|XP_005554221|PREDICTED:;ref|XP_005554222|PREDICTED:;ref|XP_005554223|PREDICTED:	SERPINB9	serpin B9											45796.7	33826.7	53501.1	32597.1					58700.2			32609.3										47060.8			39162.2		74767.8		53292.8	47639.4		38070.4
544430619	G7P4B6	ref|XP_005554224|PREDICTED:	SERPINB1	leukocyte elastase inhibitor	1349520	1349120	1137340	1575060	1310400	1035890	973966	897703	1309630	1049910	1231260	1017360	858144	1211240	1085780	1064460	1069210	982408	1354520	1400100	1374010	1360730	1303060	1501440	1480860	1035180	1132200	952892	1253720	1137300	1084980	1676360	1527610	1441650	1314480	1064410	1125630	1064130	1381970	1147430	1914430	1461990	1937910	2669330	2866630
544430831;544430833	A0A2K5VFL1	ref|XP_005554309|PREDICTED:;ref|XP_005554310|PREDICTED:	GAK	cyclin-G-associated kinase isoform X1
544430839	A0A2K5UZF4	ref|XP_005554313|PREDICTED:	IDUA	alpha-L-iduronidase	420039	458876	371556	512357	402171	310538	425081	275520	357088	311555	288804	317149	265814	345478	319137	329571	316983	301334	340057	325741	314138	325461	271765	329449	310719	221514	341132	314356	353391	354714	311784	289046	248645	292977	284470	260373	237146	276375	280897	299835	381369	364872	323459	325352	361477
544430856		ref|XP_005554319|PREDICTED:	SPON2	spondin-2	2464830	2245070	2020060	2241880	2100700	1923920	1696220	1784020	1515280	1553440	2113160	1626690	1770110	1485900	1979340	1872860	1484980	1854210	1540650	1774590	2215260	2080100	2324770	2237760	2403660	1149260	1722960	2182810	1370740	1718560	1790590	1514310	1765740	1338610	1642180	1978590	1733990	1729440	1462930	1960780	2009870	2060930	1930660	1944270	2268430
544430863		ref|XP_005554322|PREDICTED:	CTBP1	C-terminal-binding protein 1 isoform X3
544430906;544430912;544430916;982247827;982247830;982247832;982247842	A0A2K5V1U0	ref|XP_005554342|PREDICTED:;ref|XP_005554345|PREDICTED:;ref|XP_005554347|PREDICTED:;ref|XP_015305506|PREDICTED:;ref|XP_015305507|PREDICTED:;ref|XP_015305508|PREDICTED:;ref|XP_015305513|PREDICTED:	FGFR3	fibroblast growth factor receptor 3 isoform X2	3971480	4670020	3904480	4108590	4020650	3152750	3619000	2775160	2750230	2844390	3601830	3809390	3564500	3812820	3646530	2636110	3112240	2901820	3283360	2432230	4096260	3862340	3897340	4110930	3791300	3708970	3547850	3524980	3256370	3425720	3768860	3736240	3746710	4017250	3589020	3037020	3105830	2800760	3313500	3046470	4186100	4063980	3853250	4419710	3655660
544431058	A0A2K5TZH3	ref|XP_005554415|PREDICTED:	HGFAC	hepatocyte growth factor activator	2396890	1988600	2512950	1997740	2150630	9449480	7676190	9926520	8867830	10636200	2574910	2072910	2268880	2144550	2063930	7830020	6246810	6455510	4417690	5342440	930621	1156730	1118170	1348100	1604530	10530200	9355760	10890700	8170810	6917320	2127230	2198000	4473440	1877250	2234170	5693490	4570060	5528480	3798230	4678910	1625700	1876690	2095690	1557030	1939110
544431106	A0A2K5WQF9	ref|XP_005554435|PREDICTED:	CPZ	carboxypeptidase Z	401169		246330	164019		294547		198121			254851		115026								332167	162825	149618	328131	214316	319949			386891		304578	145220	98992.2	284794	96184.6	232383	177764		346114	128260	209497	228939	248679	586702	199947
544431184		ref|XP_005554473|PREDICTED:	PSAPL1	proactivator polypeptide-like 1																													63518.8
544431221		ref|XP_005554491|PREDICTED:	S100P	protein S100-P																				1834230				670647	102387				705373												1041160			256286
544431226	A0A2K5WGT1	ref|XP_005554493|PREDICTED:	MAN2B2	epididymis-specific alpha-mannosidase isoform X1	3231890	3168200	3050390	3048930	3362230	4766900	4415870	3975170	4639310	4476570	3657350	3711570	3422070	3916460	4092240	1368500	1335070	1181800	1161440	1362500	2686770	2727290	2788160	2628820	2766720	4355470	4049930	4638750	4324790	3910370	3817620	3690070	3762730	3337040	3614330	1216760	1084290	1246840	998995	1105650	2921780	2818170	3003080	2665830	3060640
544431278	G7P588	ref|XP_005554516|PREDICTED:	CYTL1	cytokine-like protein 1 isoform X2
544431282;544431284	Q4R5Q3	ref|XP_005554518|PREDICTED:;ref|XP_005554519|PREDICTED:	NSG1	neuron-specific protein family member 1 isoform X1	2123210	3340310	1905600	2269130	2368780	2232240	3036620	1352530	1607510	1396990	2299990	2577000	2404780	2908310	2925130	1647140	2550990	2270790	3243060	2298340	1577570	1532370	2046450	2067840	1777460	2353590	2888410	1978590	2259310	3146740	1838310	2533060	2706490	2780170	2097990	2201170	3365660	2010660	2479870	2740340	1798170	2228340	1716270	1724710	1456400
544431319	A0A2K5W8F0	ref|XP_005554536|PREDICTED:	WDR1	WD repeat-containing protein 1	382703	329528	447440	375385	388238			427846	449001	427924	355080	214930	242191	226592		411367	438892	443590	479654	774308	479956	425101	359613	346702	371552	491383	420671	302902	464143	412501	296957	449113	589483	286866	443464	342194	433177	464285	417215	475949	590656	759335	671010	607638	878483
544431501	A0A2K5X7V5	ref|XP_005554600|PREDICTED:	LAP3	cytosol aminopeptidase	337195	315691	313886	321831	325676	251275	182309	169879	328137	178490	270533	283150	225633	312792	301205	537716	337455	326945	332893	351668	315960	280913	277818	281685	300401	441921	316257	131919	446484	333415	322266	488375	383562	328609	354951	241867	271698	272701	273277	254585	391501	302764	383639	322435	518599
544431639	A0A2K5WB33	ref|XP_005554649|PREDICTED:	DHX15	pre-mRNA-splicing factor ATP-dependent RNA helicase
544431643	A0A2K5UHX3	ref|XP_005554651|PREDICTED:	SOD3	extracellular superoxide dismutase	103382000	104678000	98382700	116344000	112881000	177969000	205216000	178272000	224759000	186460000	143910000	155559000	148715000	149148000	140226000	132085000	159561000	148542000	174130000	168117000	86127600	90299700	92842100	99180400	85518700	162849000	235828000	202314000	213868000	209459000	133163000	142736000	142681000	136662000	137571000	129307000	158912000	149918000	164033000	139062000	117998000	106629000	109132000	102170000	91652200
544431764;544431766;544431768;982248614;982248616;982248620;982248622;982248624;982248626;982248628		ref|XP_005554697|PREDICTED:;ref|XP_005554698|PREDICTED:;ref|XP_005554699|PREDICTED:;ref|XP_015305711|PREDICTED:;ref|XP_015305712|PREDICTED:;ref|XP_015305713|PREDICTED:;ref|XP_015305714|PREDICTED:;ref|XP_015305715|PREDICTED:;ref|XP_015305716|PREDICTED:;ref|XP_015305717|PREDICTED:	PCDH7	protocadherin-7 isoform X3	1235800	1093860	1233370	1128060	1155490	1050160	773181	752035	689771	684708	1057730	1047080	963837	920308	909302	1165200	1075460	921983	776439	842503	1153310	1126090	1090000	960873	987320	888917	903840	879325	668108	725981	991823	1005710	921163	1024950	1031610	1098790	943729	995454	926093	865207	1004020	1049340	1039260	1064330	1004940
544431782;544439638;544439640;545687485;982248091;982249787;982249789;982249791;982249793;982249795;982249797;982249799;982249801;982249803;982249805;982249807;982254835;982254837	A0A2K5TR05;A0A2K5WBH8;I7GL84;A0A2K5W7V3;Q4R5N4	ref|NP_001270018|ubiquitin-conjugating;ref|XP_005554700|PREDICTED:;ref|XP_005557993|PREDICTED:;ref|XP_005557994|PREDICTED:;ref|XP_015305589|PREDICTED:;ref|XP_015306028|PREDICTED:;ref|XP_015306029|PREDICTED:;ref|XP_015306030|PREDICTED:;ref|XP_015306031|PREDICTED:;ref|XP_015306032|PREDICTED:;ref|XP_015306033|PREDICTED:;ref|XP_015306034|PREDICTED:;ref|XP_015306035|PREDICTED:;ref|XP_015306036|PREDICT…	LOC102122430;UBE2D2;UBE2D3	ubiquitin-conjugating enzyme E2 D2-like											118734																					191202
544431815	A0A2K5WE15	ref|XP_005554709|PREDICTED:	PGM2	phosphoglucomutase-2 isoform X1																101532			155807	129308										177833			141545					112296	84162.4	114843				104759
544431934;982248740;982248742	G7P5F7	ref|XP_005554762|PREDICTED:;ref|XP_015305738|PREDICTED:;ref|XP_015305739|PREDICTED:	UGDH	UDP-glucose 6-dehydrogenase
544432037	I7GJN1	ref|XP_005554811|PREDICTED:	UCHL1	ubiquitin carboxyl-terminal hydrolase isozyme L1	158214	278827	277256	211715	326478	204470	226478	104236	89959.6		314052	305795	378592	313013	271432	246444	207401	266068	378006	217911	263059		340046	309018	241203		137730	140182	165869		270042	365721	291603	293017	278851	191499	278212	269275	307039	307999		196047	186564	227501
544432095;544432097	G7P5H2	ref|XP_005554837|PREDICTED:;ref|XP_005554838|PREDICTED:	TMEM33	transmembrane protein 33 isoform X1
544432145;544432147;544432149	G7P5I3	ref|XP_005554857|PREDICTED:;ref|XP_005554858|PREDICTED:;ref|XP_005554859|PREDICTED:	GNPDA2	glucosamine-6-phosphate isomerase 2 isoform X1
544432381	A0A2K5UQU0	ref|XP_005554963|PREDICTED:	HPSE	heparanase isoform X1
544432413;544432415;544432417;544432419;544432421;544432425;544432427;544432429;544432431;544432433;544432435;544432437;544432439;982249120;982249122;982249129;982249134;982249137;982249139	A0A2K5TTM7;A0A2K5TTN2;A0A2K5TTM3;A0A2K5TTM4	ref|XP_005554976|PREDICTED:;ref|XP_005554977|PREDICTED:;ref|XP_005554978|PREDICTED:;ref|XP_005554979|PREDICTED:;ref|XP_005554980|PREDICTED:;ref|XP_005554981|PREDICTED:;ref|XP_005554983|PREDICTED:;ref|XP_005554984|PREDICTED:;ref|XP_005554985|PREDICTED:;ref|XP_005554986|PREDICTED:;ref|XP_005554987|PREDICTED:;ref|XP_005554988|PREDICTED:;ref|XP_005554989|PREDICTED:;ref|XP_005554990|PREDICTED:;ref|XP_…	SEC31A	protein transport protein Sec31A isoform X1											36500																						147377
544432460;544432462;544432464;544432466	A0A2K5UXA3;A0A2K5UXI0;A0A2K5UXA5	ref|XP_005554999|PREDICTED:;ref|XP_005555000|PREDICTED:;ref|XP_005555001|PREDICTED:;ref|XP_005555002|PREDICTED:	HNRNPD	heterogeneous nuclear ribonucleoprotein D0 isoform X1		247728	205243	218759			88559.3				179531		68556.7	227509			82492.7	106622		183305									286095			133907	290709				234720		225426		181451		200776	273632	353050
544432544	G7P536	ref|XP_005555031|PREDICTED:	ANXA3	annexin A3 isoform X2											128034									1389800																			144440					292396
544432547;982249205;982249207;982249210;982249212		ref|XP_005555032|PREDICTED:;ref|XP_015305865|PREDICTED:;ref|XP_015305866|PREDICTED:;ref|XP_015305867|PREDICTED:;ref|XP_015305869|PREDICTED:	FRAS1	extracellular matrix protein FRAS1 isoform X3	228901	245137	240072	257781	281938			104559		184100	243513	154965	210161	165491	162477						290540	224983	256402	258425	285942						225040	458930	230140	323122	227198	283589	206548		354204	158126	293168	305476	338794	270729	373976
544432617		ref|XP_005555067|PREDICTED:	CXCL10	C-X-C motif chemokine 10
544432671;544432673;544432675;544432677	A0A2K5WJV7;A0A2K5WJK0;G7P562	ref|XP_005555094|PREDICTED:;ref|XP_005555095|PREDICTED:;ref|XP_005555096|PREDICTED:;ref|XP_005555097|PREDICTED:	USO1	general vesicular transport factor p115 isoform X1
544432771	G7P5K7	ref|XP_005555138|PREDICTED:	PPBP	platelet basic protein																																	717126
544432780		ref|XP_005555142|PREDICTED:	LOC102126536	platelet factor 4 variant
544432784	A0A2K5TUL7	ref|XP_005555144|PREDICTED:	CXCL8	interleukin-8
544432796		ref|XP_005555149|PREDICTED:	AFM	LOW QUALITY PROTEIN: afamin	36055400	31331900	32775400	29263800	33228500	109707000	91033400	101016000	122612000	123906000	28038700	25478100	25063600	25051500	27259100	94602100	80712500	72890900	69855800	78181900	23615900	23338700	24333300	24727100	27941500	116261000	108744000	117470000	97238000	95330700	30522900	28225800	45534000	25933500	29401200	77160800	66915800	77104700	65296600	74186500	27990600	29000300	37422000	28855500	33351800
544432822		ref|XP_005555159|PREDICTED:	ADAMTS3	A disintegrin and metalloproteinase with thrombospondin	1635240	1571100	1409340	1596520	1589950	1084340	985953	880520	751273		1526820	1698670	1361910	1946630	1967820	1508540	1524360	1487540	1910700	1632000	1327990	1467050	1552230	1473440	1645030		837064	954260	857038	1061250	1709660	1429950	1512190	1607940	1626370	1798890	1298010	1338040	1386040	1516940	1368920	1342540	1353300	1354700	1198220
544432827	G7P5M3	ref|XP_005555161|PREDICTED:	GC	vitamin D-binding protein	156661000	135138000	150207000	110631000	138186000	362703000	345501000	374326000	361050000	387569000	104366000	86748100	99617300	88358500	96172500	237728000	221358000	213562000	199742000	214560000	108741000	117965000	124978000	115848000	125014000	343592000	326565000	362708000	301352000	290291000	133634000	124191000	185393000	102433000	115512000	206830000	178999000	214733000	177556000	196105000	141002000	135302000	182138000	138460000	146980000
544432891		ref|XP_005555190|PREDICTED:	JCHAIN	immunoglobulin J chain	3502760	3427900	2963070	2772760	2744530	2369510	2121380	2156140	2879260	3174940	5206240	4274590	4500170	5374520	5320850	12656500	12415300	11503100	13268800	27822100	2844560	2571160	2280890	2216670	2588190	3667580	2904250	3095850	2804990	2837740	5027810	4767540	9326310	5028240	5801040	14956500	12788000	14262900	12879300	12082400	3979630	2490930	2957150	2969670	2524930
544433012;982249414	A0A2K5U757	ref|XP_005555247|PREDICTED:;ref|XP_015305892|PREDICTED:	UBA6	ubiquitin-like modifier-activating enzyme 6 isoform X1
544433019	A0A2K5UH11	ref|XP_005555250|PREDICTED:	CENPC	centromere protein C isoform X1
544433033;544433035;544433037;544433039;544433041	A0A2K5W6J5;A0A2K5W6J6	ref|XP_005555253|PREDICTED:;ref|XP_005555254|PREDICTED:;ref|XP_005555255|PREDICTED:;ref|XP_005555256|PREDICTED:;ref|XP_005555257|PREDICTED:	EPHA5	ephrin type-A receptor 5 isoform X1	1785330	1842200	1854680	1894050	1960500	1828950	1506770	1427300	1103930	1521380	2094980	2045310	2024900	2044240	2233130	2905620	2654490	2565260	2562430	2659490	1435070	1375190	1626460	1639870	1679550	1772500	1573360	1595630	1475580	1645760	1921730	1972400	2293630	1774390	2261360	2745440	2875780	2431910	2282240	2594880	1770260	1833780	1845470	1702840	1583310
544433074		ref|XP_005555266|PREDICTED:	IGFBP7	insulin-like growth factor-binding protein 7	172090000	184253000	172517000	191410000	168181000	222937000	257571000	216095000	247062000	213917000	141825000	177188000	134235000	191288000	169483000	157518000	203781000	190413000	208611000	189868000	182433000	189747000	176342000	189606000	163141000	212850000	265298000	232454000	232419000	230753000	151820000	172645000	128443000	178678000	156801000	158167000	214203000	190919000	213472000	174952000	181862000	169206000	165846000	169124000	173050000
544433088	A0A2K5VZ11	ref|XP_005555273|PREDICTED:	SPINK2	serine protease inhibitor Kazal-type 2 isoform X1	920496	1405550	1254280		1002050											3788800		1235030		953417	1146590	1298180	1221240	1277840	1197410											1038990	1047360	1227750	960716	1092690	1209660	1458100		1355780	1384270
544433201;544433203	A0A2K5VE63	ref|XP_005555327|PREDICTED:;ref|XP_005555328|PREDICTED:	KDR	vascular endothelial growth factor receptor 2 isoform X1				39648.4										57776.3													102664	82069.5				93725.9		84793.4	72199		69669.9
544433205;544433207;544433209;544433211;982249608;982249611	A0A2K5U4C5	ref|XP_005555329|PREDICTED:;ref|XP_005555330|PREDICTED:;ref|XP_005555331|PREDICTED:;ref|XP_005555332|PREDICTED:;ref|XP_015305952|PREDICTED:;ref|XP_015305953|PREDICTED:	KIT	mast/stem cell growth factor receptor Kit isoform X1	3170840	3672650	2840150	3139530	3150310	3434260	3563260	2887390	2901650	3160540	3874530	4444490	3500510	3975480	3450660	3318580	3675070	2749550	3651340	2918510	2727730	2797600	2340690	2406170	2237130	3587140	3192390	3076240	2989420	2548960	3914220	4174130	4017440	4124750	4081960	3388900	3336030	3143850	3594680	3152270	3152210	2911080	2621680	2793310	2824950
544433213;544433215;982249614;985482337	A0A2K5WS53;Q0PW86	ref|NP_001306477|platelet-derived;ref|XP_005555333|PREDICTED:;ref|XP_005555334|PREDICTED:;ref|XP_015305954|PREDICTED:	PDGFRA	platelet-derived growth factor receptor alpha	120897	111457	128855	158733	93612.7						67746.4	68996.6		105904	117484		113057	91867.4		141295	159455					75906.3	117619	108270		109572	97758.6	109119	89596.1	89357.1	115064	124131	125802		112599	128473	124472	132775			117423
544433268;982249653;982249655		ref|XP_005555357|PREDICTED:;ref|XP_015305962|PREDICTED:;ref|XP_015305963|PREDICTED:	ERVMER34-1	endogenous retrovirus group MER34 member 1 Env	998631	1155750	1070260	915102	861703	965231	1073910	920710	938327	939701			94888.7			599366	635128	762709	774441	787347	1210540	1232940	1272040	1062530	1125720	835330	974203	1007600	1188760	1128270						698833	623886	685137	937682	756896	996701	1106660	1048310	1156770	1085690
544433308		ref|XP_005555372|PREDICTED:	SORCS2	VPS10 domain-containing receptor SorCS2
544433434;982250051	A0A2K5UV59	ref|XP_005555431|PREDICTED:;ref|XP_015306123|PREDICTED:	SPARCL1	SPARC-like protein 1	93084800	87415800	92754800	92278400	96412300	66759000	58638400	57696400	50804900	56412300	84767500	81428800	82076900	91270000	97928100	70281500	74375700	71803500	83004300	81387000	92508300	83339000	87324600	85170700	88321500	56562900	63305900	64469500	59203100	70447400	80086700	74599600	71981700	80647100	83037200	82044000	78294000	76228800	77557100	76213300	88308300	88732000	87547000	86405100	76728700
544433457	G7P5W1	ref|XP_005555440|PREDICTED:	SPP1	osteopontin	102125000	101136000	100744000	93902300	113688000	81799400	86888200	70406700	88948300	72488900	86377100	90791500	99001900	96710200	113143000	54178600	81799000	70799900	82863400	79600100	82337600	75654600	84365700	83311900	88529600	75567500	80044700	77448700	77941300	90459800	93837500	90690400	87311300	78706500	81000100	67918100	67686200	71238300	67373600	65913800	97931700	90710700	96287100	88163300	88420500
544433616;982250130;982250132	G7P5X8	ref|XP_005555511|PREDICTED:;ref|XP_015306141|PREDICTED:;ref|XP_015306142|PREDICTED:	HPGDS	hematopoietic prostaglandin D synthase
544433618;544433622;544433624;544433626;544433628;544433632;544433636;544433638;982250135;982250137;982250139;982250141;982250143;982250145;982250147;982250153	A0A2K5UPU6;A0A2K5UPU9	ref|XP_005555512|PREDICTED:;ref|XP_005555514|PREDICTED:;ref|XP_005555515|PREDICTED:;ref|XP_005555516|PREDICTED:;ref|XP_005555517|PREDICTED:;ref|XP_005555519|PREDICTED:;ref|XP_005555521|PREDICTED:;ref|XP_005555522|PREDICTED:;ref|XP_015306143|PREDICTED:;ref|XP_015306144|PREDICTED:;ref|XP_015306145|PREDICTED:;ref|XP_015306146|PREDICTED:;ref|XP_015306147|PREDICTED:;ref|XP_015306148|PREDICTED:;ref|XP_…	PDLIM5	PDZ and LIM domain protein 5 isoform X6																		99792.8											43862.8		31245.7	48553.2	78170.3	29881.3								34845.5
544433669;544433671	G7P5Y1	ref|XP_005555537|PREDICTED:;ref|XP_005555538|PREDICTED:	UNC5C	netrin receptor UNC5C isoform X1	626713	697851	523111	721634	659895	463118	444018	284627			416171	473971	328122	427125	456721	533975	460492	418594	532923	435739	603419	533710	547375	474044	530160	366244	380470	379328	331655	372078	417940	386315	394566	498379	448697	472829	431500	478592	410407	516346	607677	503322	519689	536522	607686
544433692;544433694;544433696;544433698;544433700;544433702;544433704;544433710;982250189	A0A2K5TQI0	ref|XP_005555545|PREDICTED:;ref|XP_005555546|PREDICTED:;ref|XP_005555547|PREDICTED:;ref|XP_005555548|PREDICTED:;ref|XP_005555549|PREDICTED:;ref|XP_005555550|PREDICTED:;ref|XP_005555551|PREDICTED:;ref|XP_005555554|PREDICTED:;ref|XP_015306155|PREDICTED:	RAP1GDS1	rap1 GTPase-GDP dissociation stimulator 1 isoform X1
544433744;982287429	A0A2K5UQV8	ref|XP_005555569|PREDICTED:;ref|XP_015288234|PREDICTED:	LOC102120517;RPL37A	putative 60S ribosomal protein L37a
544433767;544433769		ref|XP_005555580|PREDICTED:;ref|XP_005555581|PREDICTED:	ADH7	alcohol dehydrogenase class 4 mu/sigma chain isoform X2
544433818;544433820;982250262;982250264;982250266;982250268;982250270	A0A2K5WC95	ref|XP_005555600|PREDICTED:;ref|XP_005555601|PREDICTED:;ref|XP_015306174|PREDICTED:;ref|XP_015306175|PREDICTED:;ref|XP_015306176|PREDICTED:;ref|XP_015306177|PREDICTED:;ref|XP_015306178|PREDICTED:	PPP3CA	serine/threonine-protein phosphatase 2B catalytic				227508	176499									166348			156840		270925	242233	217743	184185	170319	240368	219113					167591	162315	186852	248238	158151	172608		213732			179718	176999	204741	210601	273781	223052
544433853;982250293;982250295;982250298	A0A2K5U686	ref|XP_005555615|PREDICTED:;ref|XP_015306185|PREDICTED:;ref|XP_015306186|PREDICTED:;ref|XP_015306187|PREDICTED:	MANBA	beta-mannosidase isoform X3	2426860	2413000	2130360	2408760	2481860	2565020	2533970	2227510	2474950	2504120	2824650	2601280	2565410	2870360	2940130	2254770	2415790	2155330	2748670	2367620	2560130	2564630	2517510	2291650	2471510	2523730	2325700	2362290	2610220	2372000	2738400	2463340	2373520	2587820	2543570	2172270	2162250	2144940	2225910	2251760	2342750	2097040	2135560	2095260	2248640
544433919	A0A2K5UKC3	ref|XP_005555646|PREDICTED:	LOC102118347	calponin-2
544433964;544433966;544433968;544433972;544433974	A0A2K5WQT3;A0A2K5WQS9;A0A2K5WR90	ref|XP_005555660|PREDICTED:;ref|XP_005555661|PREDICTED:;ref|XP_005555662|PREDICTED:;ref|XP_005555664|PREDICTED:;ref|XP_005555665|PREDICTED:	NPNT	nephronectin isoform X1	222883	201125	147988	230415	183947						200482	199376	171778	209317	236355	86473.6	100042	101399		132531	217104	227927	208770	203847	210216						210561	177260		205014	208647		111276	72074.9		114999	125261	166929	166989	185781	194323
544434015	A0A2K5V1Y8	ref|XP_005555682|PREDICTED:	DKK2	dickkopf-related protein 2	87885.8	103423	119556	112653	95303.7						51769.5	62589.3	59716.8		46957.2	38422	54069.2	58051.7			79901.6	100225		125433	129755						52133.4	63161.4		58123.1	45507.2	47666.6	52557.9	43848.4	31877.8		140932	172794	134206	115767	133459
544434017;544434021;982250378;982250380	A0A2K5V4J6;G7P619	ref|XP_005555683|PREDICTED:;ref|XP_005555685|PREDICTED:;ref|XP_015306209|PREDICTED:;ref|XP_015306210|PREDICTED:	PAPSS1	bifunctional 3'-phosphoadenosine 5'-phosphosulfate
544434051;544497020;982303063	G7P624	ref|XP_005555698|PREDICTED:;ref|XP_005582914|PREDICTED:;ref|XP_015293116|PREDICTED:	LOC102140788;RPL26	60S ribosomal protein L26
544434058;544434060	A0A2K5WH47;A0A2K5WHC3	ref|XP_005555701|PREDICTED:;ref|XP_005555702|PREDICTED:	OSTC	oligosaccharyltransferase complex subunit OSTC isoform
544434162		ref|XP_005555747|PREDICTED:	ENPEP	glutamyl aminopeptidase
544434384	A0A2K5WFH6	ref|XP_005555846|PREDICTED:	NDST3	bifunctional heparan sulfate
544434532		ref|XP_005555907|PREDICTED:	LOC102125879	signal peptidase complex subunit 2-like
544434624		ref|XP_005555944|PREDICTED:	HSPA4L	heat shock 70 kDa protein 4L isoform X1
544434705;982250849	A0A2K5WT47	ref|XP_005555978|PREDICTED:;ref|XP_005555979|PREDICTED:	PCDH10	protocadherin-10 isoform X2	1276600	1197290	1161000	1313160	1247710	973252	836354	717455	672882	811022	977427	1045510	1017870	1175200	1270380	1066370	970664	960420	994125	1102600	1232460	1239220	1248660	1200080	1304750	799976	778503	893135	852078	956571	1025000	1051730	907716	1018190	1043450	1204300	1021410	892109	1042960	988531	1397580	1203190	1133880	1270470	1080180
544434765;982250896	A0A2K5W928	ref|XP_005556001|PREDICTED:;ref|XP_015306335|PREDICTED:	RAB33B	ras-related protein Rab-33B
544434767;982250890;982250892	G7P6A8	ref|XP_005556002|PREDICTED:;ref|XP_015306333|PREDICTED:;ref|XP_015306334|PREDICTED:	NAA15	N-alpha-acetyltransferase 15, NatA auxiliary subunit
544434870;982250959	A0A2K5VI90	ref|XP_005556048|PREDICTED:;ref|XP_015306350|PREDICTED:	SMARCA5	SWI/SNF-related matrix-associated actin-dependent
544434889;544434891;544434893	G7P6C8;A0A2K5WE79	ref|XP_005556054|PREDICTED:;ref|XP_005556055|PREDICTED:;ref|XP_005556056|PREDICTED:	HHIP	hedgehog-interacting protein isoform X1
544435043;982251101;982251103;982251105		ref|XP_005556115|PREDICTED:;ref|XP_015306386|PREDICTED:;ref|XP_015306387|PREDICTED:;ref|XP_015306388|PREDICTED:	LRBA	lipopolysaccharide-responsive and beige-like anchor
544435159	G8F2Z7	ref|XP_005556167|PREDICTED:	SFRP2	secreted frizzled-related protein 2
544435180	G7P6F7	ref|XP_005556177|PREDICTED:	FGB	fibrinogen beta chain	17041300	11024400	20564700	8838940	12269900	65866200	51388200	104221000	46184600	63252700	21751400	9774910	13334200	10213800	9790960	61717700	39318100	54703200	23209100	44144400	24481700	20180100	21089700	12951800	14935000	104666000	76890400	89312000	59945300	55223000	15029700	20103600	39422700	18741600	20413800	57931200	42600000	54597700	39344700	50940900	17892200	16275200	23697200	22506800	25520500
544435186;544435188	A0A2K5TY07;A0A2K5TY00	ref|XP_005556180|PREDICTED:;ref|XP_005556181|PREDICTED:	FGG	fibrinogen gamma chain isoform X1	12463300	7669810	15630400	6255290	8479090	49845300	36138300	76827300	36265300	46817300	14244800	7038540	9599800	7076440	6886870	40556000	27176300	38306400	17061200	31858800	17069500	14592500	15088200	8368590	10065200	61594600	52447800	60223300	38754300	33345400	10055800	13874000	24628200	11133200	13427000	39333200	26919200	35774700	25629200	31961300	12154000	10782300	15750400	15713500	16715300
544435257	A0A2K5U4I7	ref|XP_005556210|PREDICTED:	CTSO	cathepsin O	880748	744600	956278	964448	1072320	1539890	1509840	1307980	1343500	1306160	1163060	1145580	1207530	1108060	1144580	1597650	1518550	1425290	1297550	1710330	955934	881551	851794	949827	981320	1504060	1334010	1294310	1189250	1124390	919214	970764	1046490	1170010	1076470	1469040	1486610	1566340	1271230	1643570	857478	890915	774019	710493	944091
544435278;544435282;985482091	A0A2K5TLX4;A0A2K5TLY7;Q38PU7	ref|NP_001306366|glutamate;ref|XP_005556220|PREDICTED:;ref|XP_005556222|PREDICTED:	GRIA2	glutamate receptor 2 isoform X2	121086	94500.1	128972	145787	112358						127155	122804	142603	136656	139188	170748	134920	163568			122718			129137	167795					54131	134453	135550	159962	151690	129803	161746	139377		140461	167216	128713
544435365;982251371	A0A2K5VM90	ref|XP_005556261|PREDICTED:;ref|XP_015306474|PREDICTED:	FSTL5	follistatin-related protein 5 isoform X4	1784210	2157020	2153940	2154270	1845200	1934950	2432750	2108080	1844230	1824050	2850860	3302530	3055060	3295610	2940380	2547720	3005800	2975510	2976260	2866100	1928510	2147420	1905290	2292840	2055480	2174550	2911840	2670490	2540500	2687500	2622990	3267370	2890150	3183950	2973050	2766210	3560760	2964570	3491230	3095270	1889750	2258820	1791520	2179570	1866950
544435442;544520005;544520007;544520009;544520011;544520013;982321519;982321521;982321523	A0A2K5TMQ3;A0A2K5TMQ7	ref|XP_005556294|PREDICTED:;ref|XP_005593287|PREDICTED:;ref|XP_005593288|PREDICTED:;ref|XP_005593289|PREDICTED:;ref|XP_005593290|PREDICTED:;ref|XP_005593291|PREDICTED:;ref|XP_015299041|PREDICTED:;ref|XP_015299042|PREDICTED:;ref|XP_015299043|PREDICTED:	GK;LOC101925239	putative glycerol kinase 3
544435449;982251433;982251435	G7P6I8	ref|XP_005556297|PREDICTED:;ref|XP_015306491|PREDICTED:;ref|XP_015306492|PREDICTED:	MSMO1	methylsterol monooxygenase 1 isoform X1
544435462		ref|XP_005556301|PREDICTED:	TLL1	tolloid-like protein 1 isoform X1	441935	489923	333669	475258	475166			202837			331320	433085	398435	411802	437201	287853	455472	289887	540326	425749	462768	430486	484104	474009	519480				187349	340093	422915	515374	408790	480098	513423	458986	494147	343063	515081	389465	515733	523991	393933	497162	372630
544435471;544435473	A0A2K5X528	ref|XP_005556304|PREDICTED:;ref|XP_005556305|PREDICTED:	SPOCK3	testican-3 isoform X1	1918430	2536590	1894240	2156940	1969980	1772740	2192860	1741140	1652860	1674600	2091710	2125040	2019860	2346020	1963510	1487840	1979550	1932910	2179150	1809790	2084500	2080320	2274340	2358940	2280380	1979080	2269260	2016280	1921720	2115040	1984940	2073700	1939720	2123500	1955400	2001390	2246130	1824650	2128070	1928530	1966740	2257380	2260920	2414400	1986590
544435491;544435493;982251460	A0A2K5UGH2	ref|XP_005556314|PREDICTED:;ref|XP_005556315|PREDICTED:;ref|XP_015306497|PREDICTED:	DDX60	probable ATP-dependent RNA helicase DDX60
544435514;544435516;544435518;544435520;544435524;544435526;982251484		ref|XP_005556323|PREDICTED:;ref|XP_005556324|PREDICTED:;ref|XP_005556325|PREDICTED:;ref|XP_005556326|PREDICTED:;ref|XP_005556328|PREDICTED:;ref|XP_005556329|PREDICTED:;ref|XP_015306505|PREDICTED:	PALLD	palladin isoform X1
544435618		ref|XP_005556368|PREDICTED:	GALNT7	N-acetylgalactosaminyltransferase 7 isoform X2	545614	455924	543263	522268	450171	564299	506223	550713	399156	457308	587348	475475	525537	519057	483225	454903	444864	477081	367138	417352	389399	465989	464972	452232	471455	485735	534617	481532	475180	504269	478705	484143	492787	478446	435874	469014	469995	468940	457173	468574	354860	477668	432670	473399	422056
544435622;548962090	A0A2K5U0U5	ref|NP_001271844|high;ref|XP_005556369|PREDICTED:	HMGB2	high mobility group protein B2 isoform X1																				2465940																							178273
544435719	A0A2K5U7I3	ref|XP_005556405|PREDICTED:	SPCS3	signal peptidase complex subunit 3
544435729	A0A2K5WBI9	ref|XP_005556406|PREDICTED:	VEGFC	vascular endothelial growth factor C
544435745;544435747;548961688;982249760	Q4R6C4	ref|NP_001271601|N(4)-(beta-N-acetylglucosaminyl)-L-asparaginase;ref|XP_005556413|PREDICTED:;ref|XP_005556414|PREDICTED:;ref|XP_015306015|PREDICTED:	AGA	N(4)-(beta-N-acetylglucosaminyl)-L-asparaginase isoform	3881730	4543630	3364710	4106060	3885250	2107950	2371210	1602880	2338390	1988250	4875700	4361620	4550260	4959550	5363690	2511040	2783560	2438560	3723510	3088470	4123130	3971420	3948060	3389900	3431000	1802810	2305150	2411500	2236350	2446440	3756190	3536400	3181780	3793440	3805260	2232660	2647780	2141250	3507700	2625350	2844870	2554420	2724280	2750350	2790050
544435789		ref|XP_005556425|PREDICTED:	DCTD	deoxycytidylate deaminase isoform X2
544436071	A0A2K5VTJ9	ref|XP_005556538|PREDICTED:	KLKB1	plasma kallikrein	5565250	4514920	5088270	4224890	4640200	9575460	9876280	11615200	11122200	13256300	4061870	3196010	3247740	3417490	3326670	8069670	6739980	6805230	5047680	6540010	3172480	3719260	3548130	4174620	4544670	13384200	10603100	11182600	8943760	8112750	3285890	3451570	8368410	3197630	3598790	5933720	5110700	6456930	4816340	5916870	4170480	4188590	4819990	4173190	5731990
544436075;544436077		ref|XP_005556540|PREDICTED:;ref|XP_005556541|PREDICTED:	F11	coagulation factor XI isoform X1						396635	478040	407264		454274						1023990	977160	796241	1116240	943567							424610		294787				443390			977169	771345	789295	897902	814277
544436081;544436083;544436085;544436087;544436089;544436095;982251887;982251892;982251894	A0A2K5WHC7;A0A2K5WHG2	ref|XP_005556543|PREDICTED:;ref|XP_005556544|PREDICTED:;ref|XP_005556545|PREDICTED:;ref|XP_005556546|PREDICTED:;ref|XP_005556547|PREDICTED:;ref|XP_005556549|PREDICTED:;ref|XP_015306622|PREDICTED:;ref|XP_015306623|PREDICTED:;ref|XP_015306624|PREDICTED:	FAT1	protocadherin Fat 1 isoform X1	1693460	1504800	1631750	1522420	1538290	2186890	2542080	2135020	1924100	1934390	1543300	1530590	1372090	1510600	1466060	2010630	2405610	1945390	1482240	2079190	1415940	1317740	1560370	1398650	1511930	1363240	2324350	2632260	2505200	3040450	1312780	1685980	1824420	1532990	1465450	2096170	2377790	2113120	2049460	2097190	1685000	1664570	1608000	1617250	1613310
544436184		ref|XP_005556574|PREDICTED:	LOC102126003	succinate dehydrogenase
544436326	A0A2K5VSK4	ref|XP_005556628|PREDICTED:	NSUN2	tRNA (cytosine(34)-C(5))-methyltransferase
544436367;544436369	A0A2K5WPX8	ref|XP_005556642|PREDICTED:;ref|XP_005556643|PREDICTED:	SEMA5A	semaphorin-5A isoform X1						158071	152395		175828		123055				136377	120275	119314	120693		140228						209163	184949	180960	182622	192803		132494	134614		176446	127293	139927	103849	139400	130920			142625
544436461		ref|XP_005556673|PREDICTED:	BASP1	brain acid soluble protein 1	4146490	3871360	4199980	3967530	4257110	2348280	2732470	1928000	2894720	2105940	4856050	3546160	4694870	4802030	5452820	5620120	5817570	5305060	6116410	6920290	3464910	3371350	3473270	3784460	3603510	2710000	2311030	2239160	2226000	2526880	3728420	4117700	3885780	3782520	4394480	5645160	4689950	5025770	4421780	4790760	3812710	4173810	3805930	3934270	3792720
544436476;982252222;982252225;982252227;982252229;982252231;982252233;982252235;982252237	A0A2K5UPM6	ref|XP_005556674|PREDICTED:;ref|XP_015306716|PREDICTED:;ref|XP_015306717|PREDICTED:;ref|XP_015306718|PREDICTED:;ref|XP_015306720|PREDICTED:;ref|XP_015306721|PREDICTED:;ref|XP_015306722|PREDICTED:;ref|XP_015306723|PREDICTED:;ref|XP_015306724|PREDICTED:	CDH18	cadherin-18 isoform X1
544436500;982252249	G7P7A7	ref|XP_005556683|PREDICTED:;ref|XP_015306728|PREDICTED:	CDH10	cadherin-10	377110	403340	358881	400964	426055	297396	234299			289137	318101	337077	318438	386946	460860	373137	266804	305732	338686	393964	362982	338813	403218	363919	395158			280390		217481	333809	313170	290031	319285	350396	434188	303710	261959	324050	321285	348045	351833	302638	324139	253611
544436512	G7P7A8	ref|XP_005556688|PREDICTED:	CDH9	cadherin-9
544436533;544436535	A0A2K5TW62	ref|XP_005556691|PREDICTED:;ref|XP_005556692|PREDICTED:	CDH6	cadherin-6 isoform X1	1465450	1493360	1282540	1477880	1491310	1224750	1228380	960598	1052710	1026620	1249040	1356510	1253690	1498400	1602990	1699740	1628210	1609990	2138480	1768810	1512340	1365440	1475570	1385530	1487440	1246610	1196530	1211530	1123320	1368090	1446830	1333270	1154460	1311630	1432020	1860340	1646640	1533440	1789460	1554730	1666440	1342720	1419300	1329250	1223960
544436591;544436593	A0A2K5VHX5	ref|XP_005556716|PREDICTED:;ref|XP_005556717|PREDICTED:	TARS	threonine--tRNA ligase, cytoplasmic isoform X2
544436611;544436615;544436617;544436619;982252321		ref|XP_005556726|PREDICTED:;ref|XP_005556728|PREDICTED:;ref|XP_005556729|PREDICTED:;ref|XP_005556730|PREDICTED:;ref|XP_015306743|PREDICTED:	C1QTNF3	complement C1q tumor necrosis factor-related protein 3
544436682;544436684;544436686;544436688;982252360	A0A2K5WXK1	ref|XP_005556761|PREDICTED:;ref|XP_005556762|PREDICTED:;ref|XP_005556763|PREDICTED:;ref|XP_005556764|PREDICTED:;ref|XP_015306749|PREDICTED:	PRLR	prolactin receptor		301133				430955		413985		317086								196566								381278		366580	361129												362998			245538	359963
544436824	A0A2K5TUL9	ref|XP_005556814|PREDICTED:	EGFLAM	pikachurin isoform X1	457444	509188	479781	490602	472082		558165	7748440		460530	393658	459674	442417	387251	368344	243031	288459	264863	245123	261130	379890	454831	485972	459839	515377	592156	633349	616150	707558	589791	412412	422567	443626	359381	405909	228449	282480	225074	253974	279251	473999	514013	575155	441747	525814
544436852;544436854;544436856;982252539;982252543;982252545;982252547	A0A2K5UFW5	ref|XP_005556827|PREDICTED:;ref|XP_005556828|PREDICTED:;ref|XP_005556829|PREDICTED:;ref|XP_015306808|PREDICTED:;ref|XP_015306809|PREDICTED:;ref|XP_015306810|PREDICTED:;ref|XP_015306811|PREDICTED:	OSMR	oncostatin-M-specific receptor subunit beta isoform X1	117274	112724	128161	129406	146403	223471	192941	228794	200849	264287	261768	209691	235406	219102	230382	215258	187687	198728	186671	259448	120277	120870	133778	105944	143280	193533	220611	243334	205039	203676	238337	203184	235940	200008	221780	222077	239446	241516	224865	233198	100648	117625	151784	117068	153218
544436868	A0A2K5X2W7	ref|XP_005556835|PREDICTED:	C9	complement component C9	25409600	19886200	27322500	18819100	21989300	93689100	75771600	105881000	72810900	74530300	15536000	13057500	16037500	13644800	13903800	32098400	29342500	33522100	24791200	33746500	40380700	38870400	39211200	26722400	26634100	74709300	79686000	83427000	62079200	67361900	17656400	16801700	23155700	17720500	19564600	33136300	27103300	34021000	30264400	32974200	24617200	25019100	34768300	29731200	32445000
544436902	A0A2K5W920	ref|XP_005556849|PREDICTED:	C7	complement component C7	56703700	51061600	60996500	51538900	59321100	46318700	44939300	53268000	51637600	56765400	81527300	72410300	86605400	75117500	83596500	32219700	33860300	34234400	31265100	35407000	55803700	57615800	55102200	52411400	56906600	54331000	52112800	57101600	49386400	54234500	79473700	72011300	83537000	67873700	79235700	33539800	33425900	35170600	32169300	34459400	52177700	57000700	64872400	54716200	65651200
544436910;544436912;544436914;544436916;982252591	A0A2K5W3S5	ref|XP_005556852|PREDICTED:;ref|XP_005556853|PREDICTED:;ref|XP_005556854|PREDICTED:;ref|XP_005556855|PREDICTED:;ref|XP_015306818|PREDICTED:	C6	complement component C6	2678140	2225910	2751120	2236080	2617670	14181300	12115800	14883100	12360900	14168000	3076170	2313440	2595090	2651740	2650710	8040720	6603580	6959810	4820860	7039800	3078770	3145820	3063430	2502770	2659170	12509500	11493600	12629700	9371480	9661610	2742200	2643270	5779410	2689320	3363950	7021620	5652740	6893140	6226420	7540690	2756990	2894060	3517020	2901200	3212690
544437013;982251950	G7P7G3	ref|XP_005556894|PREDICTED:;ref|XP_015306639|PREDICTED:	HMGCS1	hydroxymethylglutaryl-CoA synthase, cytoplasmic isoform
544437031	A0A2K5VGF7	ref|XP_005556903|PREDICTED:	PAIP1	polyadenylate-binding protein-interacting protein 1
544437101		ref|XP_005556933|PREDICTED:	ITGA1	integrin alpha-1
544437142		ref|XP_005556950|PREDICTED:	ESM1	endothelial cell-specific molecule 1	54355.4	81582.9	68972.9	60616.6	42462						32934.1	65539.6	43267	49045.2	26444.9						49116.4	101113	61045.5	117551	55572.2						43840.8	92485		62964.8		36381.7	63801.4		65268.6			131649	82066	116037	49146.1
544437205		ref|XP_005556981|PREDICTED:	IL6ST	interleukin-6 receptor subunit beta isoform X1	4577590	4955120	4549720	4425510	4434420	4057920	4063200	3464420	3477790	3363660	4901370	3543080	2281390	1269940	1330640	4079770	3294550	1916970	1170500	1267290	4025470	2736030	1761460	1122190	1071720	4056000	2790350	1649620	1092800	1074560	3459960	3666640	3453690	4266230	4259040	2464430	2534030	2325650	3364290	3246750	2688350	3157050	3038020	3843260	3515210
544437257	A0A2K5UGI0	ref|XP_005557001|PREDICTED:	ACTBL2	beta-actin-like protein 2 isoform X1
544437658	G7P7P4	ref|XP_005557175|PREDICTED:	CARTPT	cocaine- and amphetamine-regulated transcript protein	8459960	10646300	8072160	10329000	9121490	6928450	8048540	6179340	6324870	6872550	7094850	8942470	8474420	9011880	10630500	6728420	8290320	6968280	9402140	6980860	8388320	11158800	10236600	8547910	8538930	4353060	8215810	7790300	5602120	6471730	7026530	7571550	8136740	7972580	8335820	7389500	9727940	7341830	8125300	8129710	7230970	9190060	7331620	7069060	6765080
544437676;544437678;544437680	A0A2K5WC55	ref|XP_005557181|PREDICTED:;ref|XP_005557182|PREDICTED:;ref|XP_005557183|PREDICTED:	TNPO1	transportin-1 isoform X1
544437923	A0A2K5WDQ3	ref|XP_005557290|PREDICTED:	ARSB	arylsulfatase B isoform X1	260194	288222	270968	298075	279347	299983	276226	295671	239458	333694	292126	289920	245468	349851	351940	253070	258532	200404	413907	209701	280960	251289	280407	242303	242093	160357	304849	276897	222483	269262	255658	288549	280939	292559	270811	260638	264573	260753	256725	265369	283460	236224	212630	202842	264424
544437990		ref|XP_005557322|PREDICTED:	THBS4	thrombospondin-4 isoform X2	334324	249330	337280	301828	290122	384682	390532	466141	314095	336268	453841	387553	454093	409535	386241	638829	618604	727600	513831	468973	258266	269841	238042	282020	283688	456256	402918	382065	347268	325591	533487	467651	493876	381828	375333	516806	592601	550489	581708	498181	300534	331216	389308	320138	339724
544438038;544438042;544438044		ref|XP_005557344|PREDICTED:;ref|XP_005557346|PREDICTED:;ref|XP_005557347|PREDICTED:	RASGRF2	ras-specific guanine nucleotide-releasing factor 2
544438111		ref|XP_005557374|PREDICTED:	TMEM167A	protein kish-A
544438115	A0A2K5V3U3	ref|XP_005557375|PREDICTED:	VCAN	versican core protein isoform X1	4304010	3754950	3847960	3831570	4125800	3948120	4025270	3473210	3833270	3415510	4080980	4307470	3889790	3997690	3803130	4377090	4581570	4396290	4984220	4131020	3626170	3269450	3737890	3206400	3816050	3762360	3977230	3945680	4423780	4041170	3864480	3747110	4025610	3956160	3563490	4392930	4454240	4232670	4709950	4425030	4287920	3536590	4178230	3703440	3594340
544438224	A0A2K5WH69	ref|XP_005557417|PREDICTED:	LYSMD3	lysM and putative peptidoglycan-binding
544438368;544438370;544438372;548960643	Q25N99	ref|NP_001271943|glutaredoxin-1;ref|XP_005557467|PREDICTED:;ref|XP_005557468|PREDICTED:;ref|XP_005557469|PREDICTED:	GLRX	glutaredoxin-1 isoform X1	1529730	1816660	1681040	1956120	1472840			1389800		1170220	1705520	1529050	1348760	1421320	1356020	1377850	1412780	1541200	2207570	1747530	1581100	1574100	1601400	1369560	1536940	1447890	1283460	1458330	2007600	1380870	1664980	1703760	1396170	1942620	1979180	1714640	1727890	1363380	1885140	1094270	1651580	1580750	1759630	2295200	1634350
544438385;982253911	A0A2K5V5J1	ref|XP_005557471|PREDICTED:;ref|XP_015307198|PREDICTED:	PCSK1	neuroendocrine convertase 1 isoform X1	2751800	2700650	3095330	2492490	2884230	2716200	2209680	2106920	1357420	1713740	1912590	2142680	2304510	2011140	2374120	3428400	2317940	3196920	2902560	2374310	2991020	3211080	3096570	3079850	2840860	2590590	2419600	2724010	2054410	2346180	2045900	2148300	2076140	2073510	2332090	3904270	3004190	2971910	2758060	3250410	3039540	3120210	3072760	2795120	2703720
544438393;544438399	A0A2K5V7Y2	ref|XP_005557474|PREDICTED:;ref|XP_005557477|PREDICTED:	CAST	calpastatin isoform X6											199330
544438414	A0A2K5VFR5	ref|XP_005557484|PREDICTED:	ERAP1	endoplasmic reticulum aminopeptidase 1	376123	369749	332772	339573	430006	404316	371410	362170	387399	351675	201690	225875	205516	211736	230922	237587	245273	216522	232958	307762	343868	298411	322574	265798	329677	321186	406408	421924	529816	448471	218626	224669	198022	203110	170508	260950	278301	277820	232676	264856	325228	325152	296722	353521	268812
544438422;982253938		ref|XP_005557488|PREDICTED:;ref|XP_015307205|PREDICTED:	LNPEP	leucyl-cystinyl aminopeptidase isoform X2
544438431;544438433;544438435		ref|XP_005557491|PREDICTED:;ref|XP_005557492|PREDICTED:;ref|XP_005557493|PREDICTED:	RGMB	RGM domain family member B isoform X1	2201150	2263150	2448510	1984320	2044250	1881800	1944590	2533220	1555810	1754640	2179950	2068280	2176230	2154850	1983340	2409170	2374480	2592060	2047290	1975280	2078020	2173920	2176340	2425930	2062250	1442910	1940240	1976480	1911800	1824280	2300410	2358430	2545210	2467520	2255400	2614880	2722590	2530660	2331660	2743340	2143430	2392590	2275140	2384550	1906570
544438468;544438470;982253979;982253981;982253987	A0A2K5U526	ref|XP_005557501|PREDICTED:;ref|XP_005557502|PREDICTED:;ref|XP_015307213|PREDICTED:;ref|XP_015307214|PREDICTED:;ref|XP_015307216|PREDICTED:	PAM	peptidyl-glycine alpha-amidating monooxygenase isoform	24153900	24904800	25011400	24012800	22155800	18856900	18201500	19811300	15374000	15217000	22638500	22526900	21985900	22033100	21706300	22976700	22743900	23303800	22557900	20194900	22555200	25399800	24119200	25338700	25075300	18995200	22164800	20987300	17997900	19843500	21641000	22106300	21710900	22559200	22308200	24272800	24456200	21270900	23367300	22252700	21072300	24451100	21416100	23749100	21951900
544438478		ref|XP_005557506|PREDICTED:	PAM	peptidyl-glycine alpha-amidating monooxygenase isoform
544438556	G7P813	ref|XP_005557537|PREDICTED:	EFNA5	ephrin-A5 isoform X1	955832	984599	940815	1119310	1105090	1028370	714232	1102230	804760	1061030	1144480	1248180	1199070	1116310	1180320	849161	1130620	1023480	1255410	1312040	829736	781113	606170	748349	1032340	693570	638839	856482	967015	790259	1005930	1112740	1505640	1074520	1245990	1304300	1168520	1166560	1170750	1203550	887509	953541	789680	822796	943558
544438583	A0A2K5VRI5	ref|XP_005557549|PREDICTED:	MAN2A1	alpha-mannosidase 2 isoform X1	1285080	1264030	1536050	928918	1189700	775079	843729	1179620	628169	687244	1464750	1202550	1509460	1160730	1092800	1201840	1125470	1634410	1014780	1085810	1282780	1305850	1473750	1320280	1435490	1078700	1153190	1067740	969258	925089	1612440	1538900	1593980	1399700	1492130	1402070	1507480	1438340	1410400	1421990	1151460	1372380	1392160	1271670	1320300
544438720		ref|XP_005557605|PREDICTED:	TMED7	transmembrane emp24 domain-containing protein 7	250850			310132				208802			300808		293560	297624	328082	152212	278579	258230	365310	280678	206747	195783	193729	240324	303689	251569	203073		294126	233232	317991	346217	175960	347136		365346	207872	177842	343771	275469	295858	246032	333102	314104	236711
544438757;544438759;544438761;544438763	A0A2K5WVN5;A0A2K5WVQ5	ref|XP_005557622|PREDICTED:;ref|XP_005557623|PREDICTED:;ref|XP_005557624|PREDICTED:;ref|XP_005557625|PREDICTED:	SEMA6A	semaphorin-6A isoform X1	1325890	1280240	1311070	1277910	1554290	1142570	1107740	1306410	1127190	1246460	1422710	1424620	1458880	1317220	1440290	1519470	1520930	1609930	1390870	1830250	1285970	1164170	1202060	1344560	1274560	1403730	1178290	1222680	1390660	1296910	1320350	1313280	1306350	1219140	1236030	1778780	1593030	1537250	1486130	1583380	1352940	1294790	1375680	1104740	1282050
544438806	A0A2K5X6D4	ref|XP_005557642|PREDICTED:	HSD17B4	peroxisomal multifunctional enzyme type 2	949059		1007540	626642		1033290			1434730										1717670		909026			1472900	703808				1402800					656794	575494			744006	1348130
544438857		ref|XP_005557662|PREDICTED:	LOX	protein-lysine 6-oxidase	591829	588078	559038	514135	471629	349866	553701	403401	446529	476192	715213	693122	830920	595519	673082	609690	625237	802389	644566	343799	740662	601658	648423	574901	750556	474010	371403	539399	354467	464161	766013	731272	670655	659658	611244	778869	739508	656666	539891	677559	619220	648131	689055	660020	652590
544438910	A0A2K5V6K3	ref|XP_005557681|PREDICTED:	PPIC	peptidyl-prolyl cis-trans isomerase C	4809790	4245080	4072840	4582080	4565330	3174420	3400090	3270130	3379150	3776000	4185250	4253480	4063660	4418230	5061730	3014020	3223310	3016330	3041380	4019050	4513970	5434500	4728990	4454030	5007610	2984390	3643880	3257300	3012350	3365140	4426700	4049370	2973260	3818200	4127180	2510210	2591320	2613750	2933910	2954010	4322340	3905320	3833740	3467580	5543090
544438981		ref|XP_005557710|PREDICTED:	ALDH7A1	alpha-aminoadipic semialdehyde dehydrogenase isoform X2																			174390
544438989	A0A2K5VC86	ref|XP_005557714|PREDICTED:	LMNB1	lamin-B1																					70413.9												175385											74038.2
544438994;982254375	A0A2K5VD65	ref|XP_005557716|PREDICTED:;ref|XP_015307330|PREDICTED:	MEGF10	multiple epidermal growth factor-like domains protein 10	15219700	17497800	14500800	15542600	15537700	9690430	9324290	6448220	7489400	7305730	14548800	15104600	14993100	16621100	17294900	10859700	10962400	10005500	12330900	11291000	14014000	11705200	13308400	12960800	14047300	7654530	9216500	8304230	9055260	9864160	13817700	14095700	12644200	13285700	13921000	12331400	10477600	9138540	10171100	10006300	16465500	14969200	14733700	14280000	12193200
544439028;544439030	A0A2K5U743	ref|XP_005557731|PREDICTED:;ref|XP_005557732|PREDICTED:	SLC12A2	solute carrier family 12 member 2 isoform X1	223998	171629									261452	138072	173855	293476	297238		222567		203956	167262	185397	195263	218602	202695	215727	152659	185423		152044	271211	239324	239851	195163	189923	223898	179765	234857	166718	168544	249832	144217	160200	144207	167075	157098
544439046	A0A2K5VWX7	ref|XP_005557734|PREDICTED:	FBN2	fibrillin-2
544439078	A0A2K5TM01	ref|XP_005557745|PREDICTED:	HINT1	histidine triad nucleotide-binding protein 1																																					196255		128906				149659	197326
544439149		ref|XP_005557777|PREDICTED:	PDLIM4	PDZ and LIM domain protein 4
544439195;544439197;544439199;544439201;544439203;982254518;982254521	I7GH31	ref|XP_005557798|PREDICTED:;ref|XP_005557799|PREDICTED:;ref|XP_005557800|PREDICTED:;ref|XP_005557801|PREDICTED:;ref|XP_005557802|PREDICTED:;ref|XP_015307361|PREDICTED:;ref|XP_015307362|PREDICTED:	SEPT8	septin-8 isoform X1
544439240		ref|XP_005557820|PREDICTED:	HSPA4	heat shock 70 kDa protein 4 isoform X1				190277							165050	131769	114293		125790	123008		106690	139521	174201					101885						136953	154606	209377	150277	130536	132361	134616	123508				125517		176247
544439243;982254547		ref|XP_005557821|PREDICTED:;ref|XP_015307368|PREDICTED:	FSTL4	follistatin-related protein 4 isoform X1	3626340	3158250	3938230	3521860	3260970	2834570	2154680	2697670	1705730	2074270	2798110	2914160	2941150	2928320	2723410	3668440	3699390	3905850	3181030	3313610	4070430	3846770	3833620	4092030	4105400	2772310	2894500	2951680	2828720	2882030	3147180	3178120	2887480	3222930	3129450	4355250	4323910	3795300	4159330	4074100	4021390	3819020	3604070	3735540	3671540
544439329		ref|XP_005557859|PREDICTED:	SEC24A	protein transport protein Sec24A isoform X1
544439335;982254607		ref|XP_005557862|PREDICTED:;ref|XP_015307386|PREDICTED:	DDX46	probable ATP-dependent RNA helicase DDX46 isoform X2
544439358;544439360	G7P8B7	ref|XP_005557873|PREDICTED:;ref|XP_005557874|PREDICTED:	LOC102123677	core histone macro-H2A.1 isoform X1																																	492168											176245
544439422	A0A2K5X4B3	ref|XP_005557898|PREDICTED:	TGFBI	transforming growth factor-beta-induced protein ig-h3	5625910	4266370	5245680	5087640	4450470	6632600	6609680	7810820	7531670	6206320	5993990	5677810	5516990	5585410	4930740	7543650	7619780	8751860	8292660	7385190	5121510	5283830	4478550	5832280	5112990	6983230	7700020	7538170	9603150	7018440	6692450	6384000	5559890	6339980	5271370	7213180	8175240	7305640	9397090	7808880	4649920	5085420	4949650	5605770	6036220
544439463	A0A2K5WZ19	ref|XP_005557916|PREDICTED:	SPOCK1	testican-1 isoform X2	2287500	2960310	2396780	2739070	2384050	1989250	2391640	1787500	1754440	1960850	2069950	2593880	2347300	2881640	2849570	2378220	2816100	2782920	3121060	2925540	2284840	2528730	2461240	2644630	2594410	2015390	2612410	2441750	2126310	2619240	2238820	2315860	2046200	2474780	2381800	3147580	3235810	2751230	3226970	2945010	2872560	2842780	2472090	2717160	2470830
544439525;544439527;544439529;544439531;982254731;982254736;982254738;982254741	A0A2K5X3Q4;A0A2K5X3T9;A0A2K5X3F8;A0A2K5X378	ref|XP_005557944|PREDICTED:;ref|XP_005557945|PREDICTED:;ref|XP_005557946|PREDICTED:;ref|XP_005557947|PREDICTED:;ref|XP_015307414|PREDICTED:;ref|XP_015307415|PREDICTED:;ref|XP_015307416|PREDICTED:;ref|XP_015307418|PREDICTED:	BRD8	bromodomain-containing protein 8 isoform X2
544439537	A0A2K5VJ28	ref|XP_005557950|PREDICTED:	GFRA3	GDNF family receptor alpha-3	343967	519035	530506	455222	489705	425241	502119	532625	442611		713626	709271	760689	654633	634881	523788	581520	579140	494478	497397	512094	413115	401309	404403	476062	736774	502987	551070	542987	602992	754827	706809	751729	576493	710403	583466	637973	561209	559164	631151	456910	545777	498319	475931	448487
544439577	A0A2K5VSK5	ref|XP_005557969|PREDICTED:	HSPA9	stress-70 protein, mitochondrial								481460
544439579;982254776	A0A2K5WYZ8	ref|XP_005557970|PREDICTED:;ref|XP_015307426|PREDICTED:	ETF1	eukaryotic peptide chain release factor subunit 1
544439582	A0A2K5X4Y3	ref|XP_005557971|PREDICTED:	LRRTM2	leucine-rich repeat transmembrane neuronal protein 2	457839	490083	437941	502146	471386		357030				492018	487197	429902	520743	521502	436577	437908	423788	568127	478021	440789	490591	460297	519463	471928		286925	258490	299458	211023	458051	499677	289484	471280	500545	600538	467952	395707	469334	456166	469847	467202	400135	512935	415417
544439584;982254782;982254784		ref|XP_005557972|PREDICTED:;ref|XP_015307427|PREDICTED:;ref|XP_015307428|PREDICTED:	CTNNA1	catenin alpha-1 isoform X2
544439592;544439594;544439596	G7P8E6	ref|XP_005557974|PREDICTED:;ref|XP_005557975|PREDICTED:;ref|XP_005557976|PREDICTED:	SIL1	nucleotide exchange factor SIL1 isoform X1	3193680	2879120	3970000	2976220	2912860	1950970	3165970	3448320	2260640	2049820	2494990	2516990	2970790	2256250	2563570	2969260	3334310	4325830	2083950	3518860	3736050	3767630	3499560	3424820	3502190	3018830	3675890	3432720	3572130	3081550	2798850	2831580	3146790	2768540	2493320	3178410	3770120	4042110	3833730	4574310	2986610	3003570	3478260	3351540	3730610
544439603;544439605;544439607;982254800;982254803;982254805;982254807;982254809	A0A2K5X9G6	ref|XP_005557978|PREDICTED:;ref|XP_005557979|PREDICTED:;ref|XP_005557980|PREDICTED:;ref|XP_015307433|PREDICTED:;ref|XP_015307434|PREDICTED:;ref|XP_015307435|PREDICTED:;ref|XP_015307436|PREDICTED:;ref|XP_015307437|PREDICTED:	MATR3	matrin-3 isoform X1
544439691	A0A2K5VHS5	ref|XP_005558014|PREDICTED:	HBEGF	proheparin-binding EGF-like growth factor	1574060	1584950	1095200	1437130	1581110	1391760	1308970	1068800	872240	1042770	1279110	1357100	1271970	1678810	1653920		1420420	1278770	1841100	1491120			1344530	1383860	1437270		1510760	872130	1126270	1485440	1350980	1399190	1008900	1315560	1498840	1402420	1565430	1116420	1263460	1177780	699503	858303	1038110	1007650
544439783	A0A2K5U175	ref|XP_005558060|PREDICTED:	HARS	histidine--tRNA ligase, cytoplasmic isoform X1		191369		106037	112730		281825				241145	394561		162592					666029		363921				133797				289536	132240	132674	219882		278769		312959			413201
544439809;982254967;982254980;982254982	A0A2K5VI87	ref|XP_005558072|PREDICTED:;ref|XP_015307488|PREDICTED:;ref|XP_015307492|PREDICTED:;ref|XP_015307493|PREDICTED:	LOC102136630	protocadherin alpha-C2 isoform X1	1886260	1741950	2016600	1962730	1904270	1703470	1404040	1487030	1163080	1154690	2041870	2191330	2011570	2026400	1860820	2074340	1967120	1977670	1850920	2000410	1872110	1871700	1932590	1924000	2033180	1262950	1544430	1547730	1649950	1644100	2055000	2110320	1979370	2186140	2217130	2255850	2016420	1928210	2071130	2112750	2061390	1954440	1956670	1932420	1861940
544439937;544439939;544439941;982255107		ref|XP_005558131|PREDICTED:;ref|XP_005558132|PREDICTED:;ref|XP_005558133|PREDICTED:;ref|XP_015307541|PREDICTED:	PCDH1	protocadherin-1 isoform X1	5882830	6364160	5928520	6345360	6127660	3998260	3782330	2846490	2665260	2843020	4921650	5619320	5004870	6173950	6075590	5399330	5175200	4897690	6722520	5587170	6156950	5816760	6080110	6065910	6403300	3841190	3810880	3929440	3925780	4307890	5489270	5730000	5257180	6114230	5883830	6372940	5468880	5014160	5827530	5412290	5713660	5458000	5348970	5544130	5501450
544439971;544439973;544439975	G7P8I9;A0A2K5V5N2	ref|XP_005558148|PREDICTED:;ref|XP_005558149|PREDICTED:;ref|XP_005558150|PREDICTED:	GNPDA1	glucosamine-6-phosphate isomerase 1 isoform X1							106093					71905.4				122724			189090	144193					91457.8							106239							96749				119991
544440097;544440099;982255208;982255212	A0A2K5WNE4	ref|XP_005558194|PREDICTED:;ref|XP_005558195|PREDICTED:;ref|XP_015307568|PREDICTED:;ref|XP_015307571|PREDICTED:	LARS	leucine--tRNA ligase, cytoplasmic isoform X1
544440152		ref|XP_005558219|PREDICTED:	DPYSL3	dihydropyrimidinase-related protein 3 isoform X1																																	191439
544440177	G7P8L5	ref|XP_005558227|PREDICTED:	SPINK1	serine protease inhibitor Kazal-type 1	1788140	1868300	1697810	1794470	1813680	1899830	2186510	1912930	2064780	1957860	1217950	1179260	1200310	1329020	1227690	1250860	1599880	1424850	1652710	1256380				1074830	1594820	1395710	2264500	2107180	1814380	2042740	1164190	1125700	1331670	959796	1386950	1206120	1459450	1417110	1594020	1531140	1779920	1695470	1911350	1461810
544440185;982255277	A0A2K5URZ6	ref|XP_005558231|PREDICTED:;ref|XP_015307589|PREDICTED:	SPINK5	serine protease inhibitor Kazal-type 5 isoform X2	365006	396254	365923	325491	468427	259817	301713	307451	252048		260058		166225	207136	174787	231243	317391	280035	269862	263730	255100	257952	308751	368722	391652	318533		257335		226972	174531		272182	145310		289717	227637	307622	216363	308313	418970	352977	352077	264452	326303
544440230		ref|XP_005558253|PREDICTED:	SPINK7	serine protease inhibitor Kazal-type 7
544440287;544440289;544440291;544440293		ref|XP_005558281|PREDICTED:;ref|XP_005558282|PREDICTED:;ref|XP_005558283|PREDICTED:;ref|XP_005558284|PREDICTED:	CSNK1A1	casein kinase I isoform alpha isoform X5
544440323	A0A2K5TUS0	ref|XP_005558299|PREDICTED:	PDGFRB	platelet-derived growth factor receptor beta	1361890	1355200	1333050	1398740	1380800	1374060	1208440	1148320	1221740	1273420	1550720	1398570	1244460	1423530	1441830	1169700	1342050	1123190	1353590	1233640	1543240	1428140	1348450	1256500	1230920	1101760	1280340	1211780	1137660	1318820	1283500	1321560	1226370	1374950	1367000	1125020	1306120	1122100	1299970	1160540	1346970	1193100	1332130	1362000	1145710
544440335		ref|XP_005558305|PREDICTED:	CAMK2A	calcium/calmodulin-dependent protein kinase type II	499644	552888	483836	698339	680583					274139						274795	286827			327548	642784	632150	544277	619997	480051							284537		323100	260712	478080		220267		293542	579103	618572	477290	558070	495169
544440369	A0A2K5U6J1	ref|XP_005558322|PREDICTED:	CD74	HLA class II histocompatibility antigen gamma chain	647785		862506						1213310		540799	466225	512865				870327	859073	995355	900087		434338	514386	541537	466577	974145	1078060	1300710	1157450	1259250	620608	567197	565318	491904	559431	842093	940932	969757	1115280	833583	824462	658761	654023	706206	661360
544440373	A0A2K5U6I7	ref|XP_005558324|PREDICTED:	CD74	HLA class II histocompatibility antigen gamma chain
544440381;544440383	A0A2K5X500	ref|XP_005558328|PREDICTED:;ref|XP_005558329|PREDICTED:	RPS14	40S ribosomal protein S14
544440441;545688082	I7G3I4	ref|NP_001270973|annexin;ref|XP_005558357|PREDICTED:	ANXA6	annexin A6 isoform X1			49533								136988								92211.2	338202												145641	117072	78389.4				85641.2		97340.3	134811		61916.1	290123
544440463	G7P8R2	ref|XP_005558368|PREDICTED:	SPARC	SPARC	27609100	28364600	26370900	28564500	26540800	22542900	23701500	21732200	21455100	20216100	29559400	29830100	27113200	32244000	31527900	23337800	26475600	23840600	30955100	27175200	30433400	30083500	28073200	27392900	26531600	22108600	25577300	22705500	22587500	24994400	26019200	26868700	22483300	27370400	26593300	24193300	27419900	23550500	29336200	23222500	27430500	26347700	24260100	26163900	22352800
544440465	A0A2K5WXC1	ref|XP_005558369|PREDICTED:	FAT2	protocadherin Fat 2	1678760	1898690	1635280	1966270	1682700	1520130	1483820	1322050	1313660	1234170	1892020	2346660	1955280	2439700	1972130	2028810	2552780	2105820	2684440	2178630	1807510	1937720	1712040	2242200	2042820	1590650	1495070	1545520	1738940	1698290	1944540	2254420	1739570	2263480	1831200	2003680	2497210	2074330	2521900	2241190	2052710	1930750	1708030	1960690	1819170
544440483		ref|XP_005558378|PREDICTED:	ATOX1	copper transport protein ATOX1 isoform X1	636312	803472	742227	732310	831711	668036	592408	469278	448759	577427	930303	841747	905654	911284	911736	677313	882012	765389	931881	942502	652307	655716	792662	719734	829650	787992	766818	769114	909816	800740	873949	1017670	883726	1042110	1000310	810641	851734	883456	954370	906823	1028970	976601	1023460	930075	893134
544440492;982255476;982255479;985481968	A0A2K5W452;Q4R8C2	ref|NP_001306353|ras;ref|XP_005558381|PREDICTED:;ref|XP_005558382|PREDICTED:;ref|XP_015307646|PREDICTED:	G3BP1	ras GTPase-activating protein-binding protein 1
544440556		ref|XP_005558407|PREDICTED:	GALNT10	polypeptide N-acetylgalactosaminyltransferase 10	1495170	1119600	1486760	1358310	1194730	1100430	1020560	1219170	1267640	1052060	1581270	1347580	1523370	1538450	1311220	1139800	1163550	1199940	1008200	1045290	1313290	1175050	1314600	1404680	1559470	1066560	1148120	1405580	1185950	1314840	1649210	1493830	1433920	1472650	1503340	1192630	1171170	1291950	1245560	1249060	1307590	1378930	1299360	1261040	1436170
544440578;982255534;982255540;982255542	G7P8S4	ref|XP_005558417|PREDICTED:;ref|XP_015307660|PREDICTED:;ref|XP_015307663|PREDICTED:;ref|XP_015307664|PREDICTED:	LARP1	la-related protein 1 isoform X1
544440617	A0A2K5VLT8	ref|XP_005558436|PREDICTED:	TIMD4	T-cell immunoglobulin and mucin domain-containing								158223								323578	379425	366019	344387	336717	188079	238274	205021	217185	116534					324923		222329				417131	456529		247372	300422	139713		151108		365568
544440622	A0A2K5U3G7	ref|XP_005558438|PREDICTED:	HAVCR2	hepatitis A virus cellular receptor 2	4064880	4963140	2928880	4612020	3879760	2848000	3047570		2667250		3490000	3720860	3016270	4755970	4971920	1961580	2368930	2185750	3748810	2258810	4564460	4267480	5280340	3928850	4098540	3083780		3027520	2962370	3507340	3992830	3916180	3787780	3995770	4292660	2549230	3496590	2101620	3251300	2551870	4556810	4407400	4149720	4011070	3465050
544440666;544440668;544440670;544440672;982255623	A0A2K5TRE0;G7P6R7	ref|XP_005558459|PREDICTED:;ref|XP_005558460|PREDICTED:;ref|XP_005558461|PREDICTED:;ref|XP_005558462|PREDICTED:;ref|XP_015307688|PREDICTED:	CLINT1	clathrin interactor 1 isoform X1
544440736	A0A2K5TX64	ref|XP_005558484|PREDICTED:	FABP6	gastrotropin						396015			519458	671464						430779	545531	539542										557751		396161			308074					419957		472039			364879	237759
544440761;985482268	G7P6T4	ref|NP_001306502|ribosomal;ref|XP_005558496|PREDICTED:	LOC102134374;RPS8	40S ribosomal protein S8																																149059
544440828		ref|XP_005558519|PREDICTED:	MAT2B	methionine adenosyltransferase 2 subunit beta isoform X1
544440868	G7P6U6	ref|XP_005558532|PREDICTED:	RARS	arginine--tRNA ligase, cytoplasmic									2827970				1898110																				1399320
544440968;544440972		ref|XP_005558569|PREDICTED:;ref|XP_005558571|PREDICTED:	NPM1	nucleophosmin isoform X1		132746		185030			234160				128327	50262.2		83942.7					315189		320301			142935	411192				214556			309094	390902			66733.1			41011.7					139996
544440995		ref|XP_005558581|PREDICTED:	STK10	LOW QUALITY PROTEIN: serine/threonine-protein kinase 10
544441044;544441046		ref|XP_005558603|PREDICTED:;ref|XP_005558604|PREDICTED:	STC2	stanniocalcin-2 isoform X1	1156760	860256	1145680	754494	931317	1929300	1544310	1728440	1675860	1559930	1452870	1292630	1380450	1062340	1040340	943510	1064430	1213100	614240	749136	629062	735613	632199	711105	751742	1361380	1476130	1416290	1213140	1080190	1093580	1147380	1395120	867935	1035490	815584	810939	942619	704707	944294	686373	740101	800586	824649	547642
544441080;544441082;544441084;544441086;544441090;982255849;982255852;982255855	A0A2K5U2P2;G7P6Y2	ref|XP_005558616|PREDICTED:;ref|XP_005558617|PREDICTED:;ref|XP_005558618|PREDICTED:;ref|XP_005558619|PREDICTED:;ref|XP_005558621|PREDICTED:;ref|XP_015307741|PREDICTED:;ref|XP_015307742|PREDICTED:;ref|XP_015307743|PREDICTED:	SFXN1	sideroflexin-1 isoform X1
544441153;544441155	A0A2K5TU49	ref|XP_005558648|PREDICTED:;ref|XP_005558649|PREDICTED:	CLTB	clathrin light chain B isoform X1
544441198	A0A2K5U647	ref|XP_005558670|PREDICTED:	HK3	hexokinase-3																																												86591.3	55128.9
544441397;544441399		ref|XP_005558764|PREDICTED:;ref|XP_005558765|PREDICTED:	HNRNPAB	heterogeneous nuclear ribonucleoprotein A/B isoform X1																																											619453	750451
544441511	A0A2K5W612	ref|XP_005558813|PREDICTED:	ADAMTS2	A disintegrin and metalloproteinase with thrombospondin	753208	720738	1143320	467790	710792			804065			839811	248015	943526	584536	430840	751479	441530	1248810	537841	501970	1237450	937760	1141130	950657	1047910		782291	850917	499993	833865			912054	925879	987040	1012300		1027830	1038390	981766	603869	791816	1111980	787522	856699
544441515;544441517;544441519;544441521;544441525;544441527;982256181;982256186	A0A2K5ULQ5;A0A2K5ULR8	ref|XP_005558814|PREDICTED:;ref|XP_005558815|PREDICTED:;ref|XP_005558816|PREDICTED:;ref|XP_005558817|PREDICTED:;ref|XP_005558819|PREDICTED:;ref|XP_005558820|PREDICTED:;ref|XP_015307851|PREDICTED:;ref|XP_015307852|PREDICTED:	HNRNPH1	heterogeneous nuclear ribonucleoprotein H isoform X1
544441544;544441548;982256202;982256205;982256207	G7P728	ref|XP_005558828|PREDICTED:;ref|XP_005558830|PREDICTED:;ref|XP_015307854|PREDICTED:;ref|XP_015307855|PREDICTED:;ref|XP_015307856|PREDICTED:	CANX	calnexin	487610	407259	425062	388003	405382	364078	332388	344958	368978	406097	433712	343581	356844	398932	436253	359789	421436	391060	535394	374720	443551	417134	381923	443607	394494	270398	278891	366785	310721	305010	379210	360300	413215	359319	376254	381352	352193	400054	430886	385105	414855	424605	430958	464114	479429
544441572;544441574;544441576;982256215;982256217	A0A2K5V5G6	ref|XP_005558842|PREDICTED:;ref|XP_005558843|PREDICTED:;ref|XP_005558844|PREDICTED:;ref|XP_015307857|PREDICTED:;ref|XP_015307858|PREDICTED:	SQSTM1	sequestosome-1 isoform X1
544441629;982256257	A0A2K5X6S1	ref|XP_005558869|PREDICTED:;ref|XP_015307867|PREDICTED:	FLT4	vascular endothelial growth factor receptor 3 isoform X1										185280																100797											215148	288711					7420900
544441633;544441635;544441637;544441639;544441641;544441643;982256261;982256264;982256267;982256269		ref|XP_005558871|PREDICTED:;ref|XP_005558872|PREDICTED:;ref|XP_005558873|PREDICTED:;ref|XP_005558874|PREDICTED:;ref|XP_005558875|PREDICTED:;ref|XP_005558876|PREDICTED:;ref|XP_015307868|PREDICTED:;ref|XP_015307870|PREDICTED:;ref|XP_015307871|PREDICTED:;ref|XP_015307872|PREDICTED:	MGAT1	alpha-1,3-mannosyl-glycoprotein	602301	452203	738968	476840	536300		362097	913920			648634	602809	912480	565554	548873		459939	804860	408700	332811	795395	805056	794131	914325	841617		608254	641129	670993	651912	1057820	859964	773656	845638	807180	499170	754745	634620	806126	724052	582470	703389	846498	889585	859829
544441696	A0A2K5VEN4	ref|XP_005558900|PREDICTED:	GNB2L1	guanine nucleotide-binding protein subunit beta-2-like 1			202176	156334	125047	610181								264636			355647		370437		388845			168412					756815	840422		230865				629064	540743	684626	1007540
544441843		ref|XP_005558969|PREDICTED:	CYFIP1	cytoplasmic FMR1-interacting protein 1 isoform X2	272347	270005	170546	172608	195931						113045					87732.2					391955											142856	120630
544442174;982256866;982256868;982256870;982256872;982256874;982256876;982256878;982256880;982256882;982256885;982256887		ref|XP_005559093|PREDICTED:;ref|XP_005559096|PREDICTED:;ref|XP_015308052|PREDICTED:;ref|XP_015308053|PREDICTED:;ref|XP_015308054|PREDICTED:;ref|XP_015308055|PREDICTED:;ref|XP_015308056|PREDICTED:;ref|XP_015308057|PREDICTED:;ref|XP_015308058|PREDICTED:;ref|XP_015308059|PREDICTED:;ref|XP_015308060|PREDICTED:;ref|XP_015308061|PREDICTED:	TJP1	tight junction protein ZO-1 isoform X10
544442224;545687890	Q25ND3	ref|NP_001270143|60S;ref|XP_005559118|PREDICTED:	LOC102119634;RPL3	60S ribosomal protein L3	1863550		1339870						748781		1668990									1329880	1788980											1226650	1139040		1228250
544442235	Q2PFP9	ref|XP_005559122|PREDICTED:	SCG5	neuroendocrine protein 7B2 isoform X1
544442455		ref|XP_005559204|PREDICTED:	THBS1	thrombospondin-1	1420380	1195240	1445390	1286990	1408680	1006820	1213930	1119930	1119110	972638	1615420	1125570	1278660	1263380	1142850	1159490	1152510	1117830	1162060	1239510	1407460	1298190	1441190	1236260	1472050	1027590	1126930	1174490	1485950	1101440	1280650	1296470	1480990	1460900	1359840	1212470	1218650	1235130	1297390	1276830	1191150	1412390	1523540	1394740	1523470
544442588;982257191;982257193;982257195;982257197;982257199;982257201	A0A2K5V055	ref|XP_005559259|PREDICTED:;ref|XP_005559260|PREDICTED:;ref|XP_005559262|PREDICTED:;ref|XP_005559264|PREDICTED:;ref|XP_005559266|PREDICTED:;ref|XP_015308151|PREDICTED:;ref|XP_015308152|PREDICTED:	RMDN3	regulator of microtubule dynamics protein 3 isoform X1		108320	134139	90866.1	69153.3						81618		118874			111254		164558		71488	116963	141976	153364	119058	128204			108303			106097	123091	154484	111800	106182		195026			141193	66514.6	123356	132373	115556	108384
544442606;544442608;544442610;544442616	A0A2K5WHH8	ref|XP_005559274|PREDICTED:;ref|XP_005559275|PREDICTED:;ref|XP_005559276|PREDICTED:;ref|XP_005559279|PREDICTED:	SPINT1	kunitz-type protease inhibitor 1 isoform X1	308557	284737	363627	274182	340977	439439	427124	507333	546510	561391	390464	343851	405052	321345	340201	406937	462608	460061	400082	536494	299196	258379	292486	219926	287349	541887	502658	500477	506382	526492	333511	368236	393413	289775	367250	527349	522350	510141	477165	511398	287084	291476	341749	331547	416673
544442646	A0A2K5V2N0	ref|XP_005559290|PREDICTED:	CHP1	calcineurin B homologous protein 1
544442684	A0A2K5WCY8	ref|XP_005559306|PREDICTED:	TYRO3	tyrosine-protein kinase receptor TYRO3	2485500	2351250	2230190	2376060	2477870	1632960	1958200	1320640	1376500	1556770	2392230	2426110	2160760	2728300	2755960	1906040	1903420	1875100	2581400	2057010	2585700	1959710	2138210	2152100	2067510	1750770	1595420	1858870	1550710	1722350	2194090	2046550	1877130	2279480	2013540	1928700	1822670	1604190	2054750	1995520	1985960	1715820	1680400	1982960	1567030
544442736		ref|XP_005559332|PREDICTED:	EHD4	EH domain-containing protein 4																																	80755.2
544442738	A0A2K5VTR8	ref|XP_005559333|PREDICTED:	PLA2G4E	cytosolic phospholipase A2 epsilon												99393.2
544442748	A0A2K5WD85	ref|XP_005559338|PREDICTED:	PLA2G4D	cytosolic phospholipase A2 delta
544442853		ref|XP_005559387|PREDICTED:	TGM5	protein-glutamine gamma-glutamyltransferase 5							378634																									151486				323608
544442920;544442922;544442924;544442926;982257492;982257497	A0A2K5ULD9	ref|XP_005559418|PREDICTED:;ref|XP_005559419|PREDICTED:;ref|XP_005559420|PREDICTED:;ref|XP_005559421|PREDICTED:;ref|XP_015308243|PREDICTED:;ref|XP_015308244|PREDICTED:	CKMT1A	creatine kinase U-type, mitochondrial																					305138			294774	384749							596893		185225
544442958	A0A2K5TWT3	ref|XP_005559435|PREDICTED:	PDIA3	protein disulfide-isomerase A3 isoform X1	1348810	1439730	1372040	1503960	1415600	1314490	1352220	1400560	1330430	1277990	1321710	1243760	1215640	1256850	1237220	1192790	1450120	1331790	1281700	1372950	1405700	1264960	1340330	1346110	1372560	1321940	1396910	1267400	1400380	1309670	1187960	1484670	1650940	1215720	1312710	1111650	1173380	1283240	1268360	1180590	1408610	1349860	1385470	1527630	1490520
544442996;544442998	A0A2K5UP08	ref|XP_005559453|PREDICTED:;ref|XP_005559454|PREDICTED:	CASC4	protein CASC4 isoform X1	1721700	2130840	1817280	2129870	1895720	1589710	1561690	1303090	1325950	1452900	1805660	2018770	1833120	2117050	2203760	1594040	1987180	1744620	2241620	1886370	1934130	1924700	1841650	1910420	1928760	1787850	1776810	1522490	1598640	1855750	1916040	1899300	1601630	1929380	1950770	1892030	2011130	1852400	2099770	1808010	1701220	1799970	1824970	1897700	1539310
544443116;544443118;545686854	A0A2K5X1Y5;G7PB96	ref|NP_001270971|sulfide:quinone;ref|XP_005559503|PREDICTED:;ref|XP_005559504|PREDICTED:	SQOR;SQRDL	sulfide:quinone oxidoreductase, mitochondrial isoform X1
544443138;544443140;544443146;544443148;544443154;982257597;982257599;982257603;982257607;982257609;982257612;982257614;982257616	A0A2K5WSJ5;A0A2K5WSQ4	ref|XP_005559508|PREDICTED:;ref|XP_005559509|PREDICTED:;ref|XP_005559512|PREDICTED:;ref|XP_005559513|PREDICTED:;ref|XP_005559516|PREDICTED:;ref|XP_015308270|PREDICTED:;ref|XP_015308271|PREDICTED:;ref|XP_015308272|PREDICTED:;ref|XP_015308273|PREDICTED:;ref|XP_015308274|PREDICTED:;ref|XP_015308275|PREDICTED:;ref|XP_015308276|PREDICTED:;ref|XP_015308277|PREDICTED:	SEMA6D	semaphorin-6D isoform X1	1401940	1496350	1379350	1444160	1547260	1210620	1144860	1200710	991668	1338000	1458730	1436380	1401300	1364210	1447730	1456200	1548420	1483480	1344410	1560300	1328990	1246430	1212960	1327020	1350020	1512720	1067130	1201800	1037360	1151860	1414230	1348670	1288810	1357430	1431940	1504290	1320850	1538540	1425450	1437720	1311250	1311480	1299550	1185020	1373710
544443226		ref|XP_005559546|PREDICTED:	FBN1	fibrillin-1 isoform X1	3420550	4117470	3653550	3346770	3400620	3096560	3916690	3366850	3449200	3237750	4363110	4499180	4490020	4534750	4362520	4119260	4588390	4633090	4539050	4372120	3430490	3519780	3471960	3552480	3488590	3550660	3925540	3688030	3845870	3657540	4338900	4355260	4183950	4155100	4072000	4296300	4682810	4265270	4607870	4335430	3657940	3952410	4095210	3909640	3761990
544443356;544443358;982257746		ref|XP_005559608|PREDICTED:;ref|XP_005559609|PREDICTED:;ref|XP_015308312|PREDICTED:	SPPL2A	signal peptide peptidase-like 2A isoform X1						264583		263994		341793	295567		266529	299840	329548	271950	273154	249369		314133											373300		285956			298020	269751		275392	248283
544443376	A0A2K5WW73	ref|XP_005559616|PREDICTED:	GLDN	gliomedin isoform X1	95996.7	103189	109581	113060	113855						111622	112813	122370	124030	151861	80590.4	157052	141881	124515		61614.3			62942.1							121656	121399		94999.9	85495.3
544443409;982257781	G7PBH4	ref|XP_005559631|PREDICTED:;ref|XP_015308319|PREDICTED:	TMOD3	tropomodulin-3
544443584	A0A2K5WCL9	ref|XP_005559709|PREDICTED:	ADAM10	disintegrin and metalloproteinase domain-containing	1065790	1022840	1176580	857111	993218	947997	806100	1147550	627488	546905	1028410	964650	1126200	1073240	1136070	1118560	1134450	1269090	1210640	1081650	1297750	1113630	1210540	1194340	1096960	1199220	1222500	1143960	1052900	1052510	1142770	1233410	1154330	1267880	1166520	1235470	1538340	1224610	1474930	1259290	1150990	1150600	1106320	1272140	1132350
544443631		ref|XP_005559732|PREDICTED:	MYO1E	unconventional myosin-Ie
544443674;982257999	G7PBL1	ref|XP_005559750|PREDICTED:;ref|XP_015308372|PREDICTED:	ANXA2	annexin A2	978654	2132950	1061980	2572220	938101	1621340	3597760	802730	1050810	853252	2378710	1615890	585158	1947440	1081460	1145950	1172910	912052	6470330	1425460	2178360	745021	649075	2342330	3612920	1773590	626972	947870	3285280	916620	838845	4172600	1012670	1393860	744657	4796460	798055	1011000	1667730	880736	2234930	621419	1071490	1215680	1233950
544443740;544443744;544443746		ref|XP_005559775|PREDICTED:;ref|XP_005559777|PREDICTED:;ref|XP_005559778|PREDICTED:	TPM1	tropomyosin alpha-1 chain isoform X4	131540	199832									536800	180521		132598				202291	339199	415644	189629	171067	147810	260622	247847						144687	315088	864184	180951	230828		219803		256338		200883	287909	196273	352730	158617
544443760;544443762;544443766;982258093	A0A2K5UT20	ref|XP_005559785|PREDICTED:;ref|XP_005559786|PREDICTED:;ref|XP_005559788|PREDICTED:;ref|XP_015308397|PREDICTED:	TPM1	tropomyosin alpha-1 chain isoform X15
544443771	A0A2K5U7K0	ref|XP_005559790|PREDICTED:	LACTB	serine beta-lactamase-like protein LACTB, mitochondrial
544443790;544443792;982258108	A0A2K5TSC4;A0A2K5TSA5	ref|XP_005559798|PREDICTED:;ref|XP_005559799|PREDICTED:;ref|XP_015308399|PREDICTED:	CA12	carbonic anhydrase 12 isoform X1									262926		104546				92170		143140	87004.7		122582				102424					119663			79211.5		109529		176498	123505			107998
544443838;567315987	Q4R503	ref|NP_001274601|sorting;ref|XP_005559819|PREDICTED:	SNX1	sorting nexin-1 isoform X1
544443848	A0A2K5UAH0	ref|XP_005559824|PREDICTED:	PPIB	peptidyl-prolyl cis-trans isomerase B	3676380	3868510	3381680	4158130	3745080	3717520	3880600	3833060	3628630	3685500	4117120	4165280	3564280	4178690	4328300	2970890	3448200	3141250	3398930	4214060	3549630	3378140	3231120	3715220	3786340	3360330	3755330	4044560	3625010	4438920	3827000	3840620	3521270	3678540	3443820	2199480	2633190	2565710	3104750	2662520	3663290	3543240	3242200	3291370	4413600
544443960	A0A2K5X506	ref|XP_005559871|PREDICTED:	CILP	cartilage intermediate layer protein 1													316398		136307		177404	239745													207993		200910	173988	196895	306623	179883	203955	345574	157383
544444026;982258282;982258284;982258287;982258289;982258291;982258293;982258295;982258297;982258301;982258303	A0A2K5TMN2;A0A2K5TMM6	ref|XP_005559901|PREDICTED:;ref|XP_015308456|PREDICTED:;ref|XP_015308457|PREDICTED:;ref|XP_015308458|PREDICTED:;ref|XP_015308459|PREDICTED:;ref|XP_015308460|PREDICTED:;ref|XP_015308461|PREDICTED:;ref|XP_015308462|PREDICTED:;ref|XP_015308464|PREDICTED:;ref|XP_015308465|PREDICTED:;ref|XP_015308466|PREDICTED:	MEGF11	multiple epidermal growth factor-like domains protein 11											129965										140126	123056		212914										183275	152801		188109		169139	146486		178901	188413	129396	137582
544444177	I7GHD6	ref|XP_005559967|PREDICTED:	ANP32A	acidic leucine-rich nuclear phosphoprotein 32 family																																99155.3	146893											244360
544444193;982258377	G7P900	ref|XP_005559974|PREDICTED:;ref|XP_015308488|PREDICTED:	GLCE	D-glucuronyl C5-epimerase							210674					52468.6												75798.9							133701
544444220	A0A2K5X6Z8	ref|XP_005559985|PREDICTED:	RPLP1	60S acidic ribosomal protein P1
544444282		ref|XP_005560010|PREDICTED:	THSD4	thrombospondin type-1 domain-containing protein 4	1194380	907308	1236170	787566	793522	753081	883617	1140590	531461	660013	1352230	772765	1223110	778015	628372	713481	756021	1185330	612839	928276	1486330	1216660	1264320	1178960	1303670	1296240	1139320	1047460	1462250	1199160	1670870	1092160	1004490	1359790	1157620	1238800	1269610	995368	1573640	994899	824522	1117660	1193020	1405520	860516
544444368		ref|XP_005560052|PREDICTED:	NPTN	neuroplastin isoform X2	1805640	2067600	1757220	2196450	2146170	1099670	1081110	1061340		768843	1847630	1740860	1748100	2119050	2308530	1678820	1851460	1700430	1776060	1925560	1993580	1896120	1983190	1934070	1951030	1189440	1329580	1178010	1147380	1624340	2051700	1925290	1400910	2151880	1831910	1839300	1911610	1510540	2226850	1998110	1950770	1755730	1738750	1832150	1829370
544444406	A0A2K5TZD2	ref|XP_005560069|PREDICTED:	PML	protein PML isoform X1
544444466;544444476	A0A2K5UFV2	ref|XP_005560098|PREDICTED:;ref|XP_005560103|PREDICTED:	ISLR2	immunoglobulin superfamily containing leucine-rich	612950	522054	641891	592559	555001	421794	321631	289891			715924	589219	618172	644214	728198	892817	568282	641978	737429	559152	619562	671711	603878	654464	566689	304826	362148	394714	339873	341402	680468	727240	725197	690572	820863	820106	724105	669232	670474	728115	680143	673235	590682	698031	627277
544444484;544444486	A0A2K5UHH0	ref|XP_005560107|PREDICTED:;ref|XP_005560108|PREDICTED:	ISLR	immunoglobulin superfamily containing leucine-rich	6275540	4535330	6864760	4994720	6079700	4561430	3187890	4997170	3705980	4320250	6663620	4857040	6333720	4807040	5721050	6439690	5302740	6734650	5086800	5166500	5440470	5338700	5961050	6017760	6858210	4262880	4128200	4533420	4468180	4460280	6458550	6044750	7052290	5587480	6520050	6331820	6485370	6533540	6041320	6290700	6856290	6438490	7652430	6521410	6241890
544444523	A0A2K5TNJ4	ref|XP_005560123|PREDICTED:	SEMA7A	semaphorin-7A	11512900	13090500	11003500	12713600	12781000	9569880	10462500	7986530	9426770	8977480	10719000	11883400	10139500	12303300	11498200	10511300	12262100	10349200	12981900	12248700	10327100	10250100	9863480	10739200	10652400	9723020	9225320	9309250	9785400	9592520	10255900	10664400	10307100	11066300	11126100	11082200	11790300	11131500	11925400	10891700	11380500	11316800	10240900	10652400	10590700
544444615		ref|XP_005560164|PREDICTED:	LOC102135848	cytochrome c oxidase subunit 5A, mitochondrial																560470
544444717;545687505	Q8HXY0	ref|NP_001270273|electron;ref|XP_005560207|PREDICTED:	ETFA	electron transfer flavoprotein subunit alpha,
544444818;982258920	A0A2K5TMU6	ref|XP_005560256|PREDICTED:;ref|XP_015308646|PREDICTED:	IDH3A	isocitrate dehydrogenase
544444836		ref|XP_005560264|PREDICTED:	CRABP1	cellular retinoic acid-binding protein 1	197850	127668	217558	178590	172685	198357	175449	276792		251161	157687	163660	231816	140906	146084	202610	225302	207341	115228	191374	164384			162067	162629	260054		365699		208146	203102	235024	305142	188141	245390	193721	252321	187533	219871	158186			231868	177113	239706
544444869	A0A2K5TRN5	ref|XP_005560280|PREDICTED:	CTSH	pro-cathepsin H	2470730	2551720	2310200	2619620	2636560	2264010	2134560	1702620	2372210	2039590	2684640	2693130	2442400	2599710	2964330	2263680	2771980	2507810	3400080	2432690	3123190	2728950	2824320	2420810	3073440	2612040	1982710	1764170	2097780	2434030	2908780	2686980	2119050	2540650	2823160	2290140	2451960	2479960	2731830	2457480	2762930	2700330	2784040	2779160	3046020
544444879	A0A2K5WIY2	ref|XP_005560285|PREDICTED:	TMED3	transmembrane emp24 domain-containing protein 3												177282																				131314
544444948;982258972		ref|XP_005560317|PREDICTED:;ref|XP_015308654|PREDICTED:	CEMIP	cell migration-inducing and hyaluronan-binding protein	1528520	1311460	1461410	1666700	1542380	1764100	1433280	1419350	1789670	1485840	1911950	1848150	1885660	1868610	1857700	1253110	1266350	1269910	1457710	1343100	1218060	1219200	1179630	1222550	1413810	1593170	1403920	1634100	1706590	1537720	1787330	1649270	1916760	1710970	1897280	1092200	1296220	1311560	1347670	1469550	1248260	1389400	1314690	1350890	1477510
544445010;544445012;982259014;982259016;982259018;982259020;982259024	A0A2K5U079	ref|XP_005560341|PREDICTED:;ref|XP_005560342|PREDICTED:;ref|XP_015308665|PREDICTED:;ref|XP_015308666|PREDICTED:;ref|XP_015308667|PREDICTED:;ref|XP_015308668|PREDICTED:;ref|XP_015308669|PREDICTED:	ADAMTSL3	ADAMTS-like protein 3 isoform X5	130946	177870	191506	121951	160904	193711	188292	261966	265615	188169	289536	153316	237678	212820	185130	122024	167960	160109	83093.6	116880	146821	111321	124748	145623	169914	166066	178473	167883	178113	192280	236524	214804	253097	199069	217626	136347	151909	156779	112150	113018	155442	149484	160066	140783	158818
544445229;544445231;544445233;544445237;544445239	A0A2K5TS41;A0A2K5TS20;A0A2K5TS29	ref|XP_005560443|PREDICTED:;ref|XP_005560444|PREDICTED:;ref|XP_005560445|PREDICTED:;ref|XP_005560447|PREDICTED:;ref|XP_005560448|PREDICTED:	SEC11A	signal peptidase complex catalytic subunit SEC11A
544445379;544445381		ref|XP_005560510|PREDICTED:;ref|XP_005560511|PREDICTED:	ISG20	interferon-stimulated gene 20 kDa protein isoform X1
544445386	A0A2K5UIA3	ref|XP_005560513|PREDICTED:	ACAN	aggrecan core protein	1381670	1565490	1221130	1325330	1624610	1098100	1096400	924794	945045	1076360	993450	1063630	913287	1020400	825990	1040000	1279110	1061900	1313890	1083480	1114910	1067440	1169000	1320850	1181760	1052970	986916	783871	950683	891277	953964	1022640	856077	880863	988976	1033360	1223820	1131060	1024980	1171140	1487050	1325920	1328000	1133820	1174250
544445473	A0A2K5UVR9	ref|XP_005560552|PREDICTED:	ANPEP	aminopeptidase N	2975020	2769960	3029410	2765340	2976940	3722680	3936140	3712110	4110310	4664910	3452990	2586230	2938180	3270690	3409820	4158680	4082790	3726830	4040400	4588100	2286660	2275790	2514540	2035210	2704270	4309040	3686230	4350220	4087240	3769000	2981800	2768810	3211000	2686060	3024800	3730260	3659260	3861370	3969570	4067570	2423490	2471110	2574700	2617760	2877140
544445499		ref|XP_005560565|PREDICTED:	SEMA4B	semaphorin-4B isoform X1	2767340	2602910	2850230	2682820	2482030	2756710	2462540	2732270	2230870	2523880	2961180	2866910	3121180	2893110	2644030	2871480	2571110	2734480	2319810	2313620	2744810	2863140	2663340	2768210	3185970	3057490	2722040	3182060	2841940	2628430	3244970	2996360	3054130	2864010	2959960	3007940	2943590	2397630	2917580	2677170	2534470	2669340	2464630	2543310	2735010
544445520	A0A2K5VLI7	ref|XP_005560574|PREDICTED:	IQGAP1	ras GTPase-activating-like protein IQGAP1						468658					338351		188660			227937	199649	189830		321649	274401					114038			561107		129506	386850	586653	203177	225420	172023	237538	196584	309722	156762	376302	92769.3		270153	46540.1
544445770;982259878	A0A2K5VI72	ref|XP_005560664|PREDICTED:;ref|XP_015308946|PREDICTED:	CERS3	ceramide synthase 3
544445792	A0A2K5VVS6	ref|XP_005560674|PREDICTED:	ALDH1A3	aldehyde dehydrogenase family 1 member A3
544445977	G7Q3I7	ref|XP_005560752|PREDICTED:	PNP	purine nucleoside phosphorylase	190729	366911	192572	284720	196757	297865	391742		296894	203840	439681	227655	90901.5	255745	98684.4	131131	146780	135929	822663	396423	314883	175474			222095			234374	426254		156210	310978	207430	214991	212458	295386	179903	138028	317407	118430	249665	102276	178092	309141	274585
544446004;982260004		ref|XP_005560765|PREDICTED:;ref|XP_015308988|PREDICTED:	ANG	angiogenin	21374100	23059300	20323700	24803700	20818600	17733200	19103000	13552000	17925000	17393700	19619700	20301800	20068400	21473700	21036300	15898400	18538700	16924400	19481300	17843700	23009900	25207200	23850700	22312700	22460300	17711200	20724800	21960300	21346000	22488800	21299900	19599800	19985600	19690200	20549200	17242200	18801400	19315400	19580100	17912800	22911200	24309400	26285500	23815400	24451000
544446006;982260001	A0A2K5UIU0	ref|XP_005560766|PREDICTED:;ref|XP_015308987|PREDICTED:	RNASE4	ribonuclease 4	28804500	28385700	27184200	30313300	26256000	26170000	27500500	25130500	27642100	27241600	28339800	26202800	31415100	27748200	25230900	17073000	22316100	19261900	14169800	16757700	19196600	21076500	23134500	27424800	26860400	21033900	25983900	25144400	29501200	23462400	29257500	25058300	32605700	25289900	25403900	21449300	22234300	23381800	23192400	19029300	27362700	33461700	31276800	28203100	29673200
544446012	A0A2K5UCI8	ref|XP_005560769|PREDICTED:	RNASE6	ribonuclease K6	10487200	11424600	10807800	10942600	11428800	8862540	10264500	9539040	9730710	9793180	11236100	11855800	10957000	11748200	11831100	14327500	16879000	14703500	16338200	17308600	8662850	9079500	8939920	7180730	7936550	9575900	11277300	8679370	10049000	11180200	10359400	10278900	11064600	10591200	9748000	14895900	19203200	17309000	17589800	17207900	8709050	8231540	9111160	8692030	8666850
544446016;544446020;548961662	G7P9M4	ref|NP_001271792|ribonuclease;ref|XP_005560771|PREDICTED:;ref|XP_005560773|PREDICTED:	RNASE1	ribonuclease pancreatic isoform X1	40400800	44550200	40468300	44276900	39928700	34578000	34878300	32220900	31040400	30532400	51395900	57752000	57734500	55150400	65215900	26002900	30610000	23385500	30947500	31711000	44979600	49144000	50060700	39892700	39746200	28353700	24906000	37008900	33234200	36981000	46994500	45875300	46773800	51176300	51364800	27277800	30811700	30220800	31112900	29742600	36414300	39432700	42298600	34078900	39046000
544446037;544446039;544446041;544446043;544446045;544446049;544446053;544446055;544446057;544446059;544446061;982260022;982260024;982260026;982260028;982260035;982260037;982260039;982260041	A0A2K5V3C1;A0A2K5V3C6	ref|XP_005560781|PREDICTED:;ref|XP_005560782|PREDICTED:;ref|XP_005560783|PREDICTED:;ref|XP_005560784|PREDICTED:;ref|XP_005560785|PREDICTED:;ref|XP_005560787|PREDICTED:;ref|XP_005560789|PREDICTED:;ref|XP_005560790|PREDICTED:;ref|XP_005560791|PREDICTED:;ref|XP_005560792|PREDICTED:;ref|XP_005560793|PREDICTED:;ref|XP_015308993|PREDICTED:;ref|XP_015308994|PREDICTED:;ref|XP_015308995|PREDICTED:;ref|XP_…	NDRG2	protein NDRG2 isoform X1	487903	480327	531189	456554	407793				395597		459490	428258	565346	537046	527756	448627	338942	373533	346234	224590	712003	547139	563833	555197	599268		518907		457074	450995	617876	610693	491451	571330	564251	428511	446598	484500	459617	372369	627639	499773	576067	483781	621818
544446138;544446140;544446142;545688060;982259170;982259172;982259174;982259176;982259178;982259180;982259182;982259185;982259188;982259191	A0A2K5U148;I7GH07	ref|NP_001270746|heterogeneous;ref|XP_005560831|PREDICTED:;ref|XP_005560832|PREDICTED:;ref|XP_005560833|PREDICTED:;ref|XP_015308722|PREDICTED:;ref|XP_015308723|PREDICTED:;ref|XP_015308724|PREDICTED:;ref|XP_015308725|PREDICTED:;ref|XP_015308726|PREDICTED:;ref|XP_015308727|PREDICTED:;ref|XP_015308728|PREDICTED:;ref|XP_015308729|PREDICTED:;ref|XP_015308730|PREDICTED:;ref|XP_015308731|PREDICTED:	HNRNPC	heterogeneous nuclear ribonucleoproteins C1/C2 isoform																																240515	591556
544446198	G7P9T9	ref|XP_005560857|PREDICTED:	DAD1	dolichyl-diphosphooligosaccharide--protein
544446226	G7P9U2	ref|XP_005560870|PREDICTED:	MMP14	matrix metalloproteinase-14	1138590	1326340	1093680	1086410	1032010		706928	1084560	474863	449002	1180650	1199590	1416380	1006590	1030880	1032550	1067460	1439430	1182940	867957	1481140	1283570	1431610	1368620	1331030		1027030	899343	1139720	1019640	1473310	1608230	1368940	1437500	1402700	1396070	1462240	1264790	1700080	1418650	1410350	1229430	1229930	1532120	1384500
544446238;982260215		ref|XP_005560876|PREDICTED:;ref|XP_015309057|PREDICTED:	PRMT5	protein arginine N-methyltransferase 5 isoform X1																			1435100
544446351	A0A2K5U5T0	ref|XP_005560929|PREDICTED:	LOC102118628	myosin-7
544446501	A0A2K5U5Y1	ref|XP_005560998|PREDICTED:	PSME2	proteasome activator complex subunit 2											142183																					192676	161201	129013	134398								374953	194033
544446533;544446535;544446537;544446539;544446541;982260437;982260439;982260442;982260444	A0A2K5USU0	ref|XP_005561012|PREDICTED:;ref|XP_005561013|PREDICTED:;ref|XP_005561014|PREDICTED:;ref|XP_005561015|PREDICTED:;ref|XP_005561016|PREDICTED:;ref|XP_015309135|PREDICTED:;ref|XP_015309136|PREDICTED:;ref|XP_015309137|PREDICTED:;ref|XP_015309138|PREDICTED:	GMPR2	GMP reductase 2 isoform X1
544446547	A0A2K5X578	ref|XP_005561019|PREDICTED:	NEDD8	NEDD8
544446558;544446560;544446562;544446564;982260466;982260471	A0A2K5UCG8	ref|XP_005561024|PREDICTED:;ref|XP_005561025|PREDICTED:;ref|XP_005561026|PREDICTED:;ref|XP_005561027|PREDICTED:;ref|XP_015309141|PREDICTED:;ref|XP_015309143|PREDICTED:	RABGGTA	geranylgeranyl transferase type-2 subunit alpha isoform
544446581	G7P9Y9	ref|XP_005561035|PREDICTED:	DHRS1	dehydrogenase/reductase SDR family member 1
544446615	G8F672	ref|XP_005561050|PREDICTED:	CTSG	cathepsin G																																244239	553530	416886	412093				283271					242061
544446695	A0A2K5X101	ref|XP_005561070|PREDICTED:	SCFD1	sec1 family domain-containing protein 1 isoform X1
544446715	G7PA12	ref|XP_005561079|PREDICTED:	COCH	cochlin	15421800	15217900	13795800	15360300	15528100	11349600	12369500	10366600	9156400	11148000	7754800	7751300	7946540	8708660	9124680	11901700	12370300	13572000	14422700	13853500	17012900	18574400	15446400	14293900	13729000	11208200	13122500	11918200	12766900	12793900	7965840	8595130	7016330	8954640	8019710	13057100	13101300	11164300	13487600	15130600	12639900	13492700	12181500	13564700	10864900
544446717;544446719;982260562;982260564;982260566;982260568;982260570	A0A2K5WKG5	ref|XP_005561080|PREDICTED:;ref|XP_005561081|PREDICTED:;ref|XP_005561082|PREDICTED:;ref|XP_015309155|PREDICTED:;ref|XP_015309157|PREDICTED:;ref|XP_015309158|PREDICTED:;ref|XP_015309159|PREDICTED:	HECTD1	E3 ubiquitin-protein ligase HECTD1 isoform X1
544446804;548961869;982259132	G7PA25	ref|NP_001271889|cofilin-2;ref|XP_005561116|PREDICTED:;ref|XP_015308705|PREDICTED:	CFL2	cofilin-2 isoform X2		158884	188794		183713			101795							132505					387758	104700												106233								247204	286364
544447125	A0A2K5V1X5	ref|XP_005561242|PREDICTED:	MDGA2	MAM domain-containing glycosylphosphatidylinositol	500675	525497	510796	552357	507457	332020	366332	259265	317596	351789	513573	526011	521441	534329	536921	474266	450920	427214	432805	476472	532728	532415	536040	572256	555957	469056	359694	354847	375501	454959	565858	561745	533935	506477	571614	565439	536989	421665	485674	525390	534042	539319	516893	529703	554546
544447157	G7PA78	ref|XP_005561255|PREDICTED:	ARF6	ADP-ribosylation factor 6
544447239	A0A2K5UD22	ref|XP_005561292|PREDICTED:	PYGL	glycogen phosphorylase, liver form		847629																	900630	368231		270128									199475		154393						173230					287933	244332
544447245	A0A2K5TM57	ref|XP_005561295|PREDICTED:	TMX1	thioredoxin-related transmembrane protein 1
544447285	G7PA92	ref|XP_005561312|PREDICTED:	C7H14orf166	UPF0568 protein C14orf166 homolog
544447288;544447290;982260988;982260991	A0A2K5TKF7	ref|XP_005561313|PREDICTED:;ref|XP_005561314|PREDICTED:;ref|XP_015309272|PREDICTED:;ref|XP_015309273|PREDICTED:	NID2	nidogen-2 isoform X2	2721530	2506590	2986480	2515410	2624740	2254160	1971590	2151450	2192420	1967050	3259190	2907850	3251180	2722570	2510630	2270710	2529290	2433070	2233740	2064130	2410910	2719840	2775700	2633610	2666990	1697370	2491100	2186740	2270950	2115030	3131740	3205250	3190100	2969990	3042800	2015090	2337670	2352600	2236000	2419550	2424010	2745520	2976060	2890380	2802690
544447305	A0A2K5UA33	ref|XP_005561321|PREDICTED:	ERO1A	ERO1-like protein alpha isoform X1																					108487
544447309;544450038		ref|XP_005561323|PREDICTED:;ref|XP_005562522|PREDICTED:	LOC102122953;LOC102124883	26S protease regulatory subunit 10B
544447370;544447372	A0A2K5W225	ref|XP_005561349|PREDICTED:;ref|XP_005561350|PREDICTED:	GMFB	glia maturation factor beta isoform X2	1148530	1177860	1186580	1169380	1110340	954427	972369	915399	830785	979287	1113180	1123640	1145760	1177960	1152680	926336	975553	1115170	980954	1022380	1030480	1022080	1032660	1127260	1200580	1068240	995840	1058900	996045	1018150	1215040	1190560	1167170	1167490	1129890	1053370	1118330	1017890	1189010	1056820	1213650	1163460	1315610	1301400	1345620
544447418;544447420		ref|XP_005561370|PREDICTED:;ref|XP_005561371|PREDICTED:	LGALS3	galectin-3	564212	485935	456923	627618	554556	1047450	945214	1154640	1307860	1107820	1087320	706837	656341	675917	602250	958811	1001130	1031080	1012550	1107800	517087	352400	621098	508833	583209	712256	1253770	1039250	1109540	1171270	661927	1046280	1541380	866176	806732	890155	962313	1021620	1003180	1058880	574750	369856	405105	547530	569311
544447514;982261154;982261156;982261159		ref|XP_005561410|PREDICTED:;ref|XP_015309313|PREDICTED:;ref|XP_015309314|PREDICTED:;ref|XP_015309315|PREDICTED:	C7H14orf37	uncharacterized protein C14orf37 homolog isoform X2	1269820	1608890	1173190	1585600	1386520	740846	765785	342839	794398	694798	891088	741592	981503	1160500	1107950	952927	1332240	851795	1810790	1110350	1419390	1453590	1245650	1287280	1340110	620523	758556	755544		716864	1019610	1092140	822394	1065620	1103470	1096790	1180480	888986	1358710	1107860	1163620	1247560	1178130	1524210	1380290
544447528;982261169	A0A2K5W6A0	ref|XP_005561417|PREDICTED:;ref|XP_015309318|PREDICTED:	PSMA3	proteasome subunit alpha type-3 isoform X1		195709		209766		125060	223821		192324		204741	151437	68823.5	157942		137924	88817.7		351217	143374	96547			177965	259249	142075			279491			178656	139876	106671	85475.1	167167	65937.4	79586.8	110278	71708.2	141420			140172	172133
544447590		ref|XP_005561445|PREDICTED:	RTN1	reticulon-1 isoform X1	97122.1	80187.4	61862.3	47815.8							97527.3	114935	87887.5	97991.8	114312	83361	75564.7	89435.7	87094.1	77249.4	57015.2	64820.3	64713.6	63263.7	59469.9		70288.2			57821.1	87988.9	96831.6	95554.4	95610.4	96952.1	84157.4	86777.2	66244.2	67157.7	105144	75763.4	83593.9	76587.2	48906.9
544447764		ref|XP_005561523|PREDICTED:	MTHFD1	C-1-tetrahydrofolate synthase, cytoplasmic isoform X1
544447785	G7PAI9	ref|XP_005561533|PREDICTED:	HSPA2	heat shock-related 70 kDa protein 2
544447883;982262920;982262923;982262933;982262937		ref|XP_005561576|PREDICTED:;ref|XP_015309778|PREDICTED:;ref|XP_015309779|PREDICTED:;ref|XP_015309785|PREDICTED:;ref|XP_015309787|PREDICTED:	GPHN	gephyrin isoform X2
544447962	Q4R702	ref|XP_005561612|PREDICTED:	ATP6V1D	V-type proton ATPase subunit D
544448006;982261443;982261445;982261448		ref|XP_005561632|PREDICTED:;ref|XP_015309391|PREDICTED:;ref|XP_015309392|PREDICTED:;ref|XP_015309393|PREDICTED:	ZFYVE26	zinc finger FYVE domain-containing protein 26 isoform X2
544448066;982261507;982261509	A0A2K5WDY8	ref|XP_005561656|PREDICTED:;ref|XP_015309410|PREDICTED:;ref|XP_015309411|PREDICTED:	GALNT16	polypeptide N-acetylgalactosaminyltransferase 16	655265	731227	642007	712894	747013	553480	425274	426009	429504	414337	507886	685925	617268	690536	597973	392417	573781	487173	577619	433909	556937	701978	708024	749038	664094	658354	528030	603150	552022	557642	600736	656368	589812	654363	670057	539361	598029	535004	602931	527789	832829	750770	783456	652258	612982
544448103;544448105;544448107;544448109;544448111;982261539;982261543		ref|XP_005561674|PREDICTED:;ref|XP_005561675|PREDICTED:;ref|XP_005561676|PREDICTED:;ref|XP_005561677|PREDICTED:;ref|XP_005561678|PREDICTED:;ref|XP_015309420|PREDICTED:;ref|XP_015309421|PREDICTED:	SMOC1	SPARC-related modular calcium-binding protein 1 isoform	3315950	4003620	2931810	3851060	3483220	2165660	3071880	1855480	2533920	2158230	3558950	3679580	3165900	3745850	4067720	2297640	2746390	2543880	3483950	3009010	3534040	3583550	3797500	3675680	3533540	2604280	3203990	3153110	2552750	3419420	3485840	3387140	3183440	3381920	3300170	2996880	3195930	2863360	3145440	2910230	3521630	3421180	3484300	3540410	3212420
544448162;982261593	A0A2K5VA77	ref|XP_005561702|PREDICTED:;ref|XP_015309431|PREDICTED:	LOC102115550	cytochrome c oxidase assembly protein COX16 homolog,
544448293;982261696;982261698	A0A2K5UIH5	ref|XP_005561759|PREDICTED:;ref|XP_015309462|PREDICTED:;ref|XP_015309463|PREDICTED:	PAPLN	papilin isoform X1	2578940	2191410	3346060	2111870	2524200	3064830	2798610	3836480	2280330	2630460	2719610	2518280	3110780	2406470	2426870	2606060	2602450	3239620	1913870	2570270	2574210	2671550	3065200	2761060	2755410	3391200	3937900	3848980	3604940	3651000	2964020	3076420	3179470	2958320	3155260	3338660	3239480	3033700	3172170	3199990	2893070	3049370	3256350	2926470	2686770
544448433	P61918	ref|XP_005561827|PREDICTED:	NPC2	epididymal secretory protein E1	48289800	54551300	46241400	52094300	52637900	35120700	36473800	30998800	34735200	34580900	45067100	46581400	43572600	45856800	49923100	34045400	35983600	31870100	38700500	37937800	47865600	50478600	46826000	46945600	46657800	35260700	40365000	39422000	36017100	43516800	45640100	43709000	41201000	41763700	42651800	33085300	35252000	36719600	40211700	36355600	45301900	46599000	49392400	49296400	46805200
544448443		ref|XP_005561831|PREDICTED:	LTBP2	latent-transforming growth factor beta-binding protein 2	2694730	2333200	2883840	2226210	2195110	1408670	1216050	1508970	1214160	1164050	6678940	4274730	6411370	3997730	4459150	1343270	1223840	1543260	1357700	1104380	3423920	3207420	3494500	2960320	2739500	1260900	1557020	1516810	1963070	1522960	6450560	5300960	5432110	5828490	5171380	1606010	1843950	1647110	1978140	1613010	2411500	2624220	2808050	3006170	2512070
544448456		ref|XP_005561837|PREDICTED:	PROX2	prospero homeobox protein 2
544448460	G8F4U4	ref|XP_005561839|PREDICTED:	DLST	dihydrolipoyllysine-residue succinyltransferase	388866		394226	649767						301409	530281	738739	560902	626566		622587	327314	313521	587304	572259	717706	725667	639183	641992	704390	256803	423996	318239	607601		769242	592035		679368	596284	457615			601226		715990	571604	576380	611236	526841
544448472;544448474	A0A2K5VMT8	ref|XP_005561844|PREDICTED:;ref|XP_005561845|PREDICTED:	PGF	placenta growth factor isoform X1
544448508	A0A2K5USW4	ref|XP_005561861|PREDICTED:	ACYP1	acylphosphatase-1 isoform X1	12021100	12428500	11795000	11977200	12047800	16679500	15818600	15754100	15178400	15905300	12057400	12339700	12996300	11976200	12035100	13421100	15220600	15522200	14554600	15612100	11224500	12481200	11403400	11565500	12310200	15119800	18090200	19590000	18029100	20260200	11772100	12012700	12204500	11323800	12201400	14195100	15539300	16560300	14436700	15973200	13918200	12498800	12751700	11156400	14714100
544448524	A0A2K5UTI6	ref|XP_005561869|PREDICTED:	TMED10	transmembrane emp24 domain-containing protein 10
544448553	G7PB14	ref|XP_005561882|PREDICTED:	C7H14orf1	probable ergosterol biosynthetic protein 28
544448715	G7PB34	ref|XP_005561957|PREDICTED:	AHSA1	activator of 90 kDa heat shock protein ATPase homolog 1													827808																		855649	594356			698524				595262
544448749;544448751;544448755;982263054;982263060;982263062;982263064;982263082		ref|XP_005561973|PREDICTED:;ref|XP_005561974|PREDICTED:;ref|XP_005561976|PREDICTED:;ref|XP_015309825|PREDICTED:;ref|XP_015309826|PREDICTED:;ref|XP_015309827|PREDICTED:;ref|XP_015309828|PREDICTED:;ref|XP_015309832|PREDICTED:	NRXN3	neurexin 3 isoform X1	19137500	18552800	18275200	19300600	18981600	13454400	12884800	10900900	9036730	11023600	15008300	15716800	15566400	16076800	16787100	16899100	15380100	15052600	15836200	16006700	17662600	18902100	18545200	19611500	19207700	12862100	13130700	13748900	12877400	12627900	14645300	15040400	15763200	15773300	16085000	18352000	16722600	15676600	15380000	16647700	18314100	19046100	17287500	17720800	17476900
544448788		ref|XP_005561991|PREDICTED:	NRXN3	neurexin 3 isoform X24	1736990	2256160	2073220	1671150	2219440	1645030	1586900	1211720	1202660	1063790	1504080	1957570	1702160	2029850	1971520	1825300	2269930	1989850		1540030	1130880	940849	829944	1189760	636117		1108700	1696490		1051270	1658050	1607110	1721370	1952310	1520660	1931470	2299490	1925230	2208940	2020790		1370710		715939
544448847		ref|XP_005562014|PREDICTED:	SEL1L	protein sel-1 homolog 1	203020	167833	169375	171630	176071	116808	136526	147401	123973	103958	207141	52597.4	180655	187559	237997	156095	147023	118772	139589	177719	194436	143584	168615	198524	129648		121470	154379	114931	175006	126118	159305	215091	168099	159808	170911	170967	145374	136280	195213	189606	195938	162020	172255	161944
544448875;544448877;982262046	G7PB44	ref|XP_005562015|PREDICTED:;ref|XP_005562016|PREDICTED:;ref|XP_015309554|PREDICTED:	FLRT2	leucine-rich repeat transmembrane protein FLRT2		56085	68542.5										60311.9	69062.4	72098.2						101596													60661.5		52229	35661.3					106857	88455.8	94695.1
544449011	Q2PG17	ref|XP_005562071|PREDICTED:	CALM1	calmodulin	4471030	5106750	4774920	4702960	5147880	4092050	3456430	3230030	3726550	2904820	4863020	4398040	3806930	4961340	4825010	5185200	4578110	4552650	6591560	5704860	5739140	4415540	4381610	5325880	4600930	3469320	3746910	4059180	4234660	4150270	4407410	4879350	5382030	4625840	4471460	4444210	4504160	4559680	4512220	4473840	5646360	5191330	5519180	5498520	4851600
544449066;544449068	A0A2K5VLH4	ref|XP_005562095|PREDICTED:;ref|XP_005562096|PREDICTED:	FBLN5	fibulin-5 isoform X1	17045800	16325800	17837500	14553400	14572300	11489300	13208800	15255700	11133400	12724300	21303100	16665900	22053100	16353300	17019200	12091500	14102000	14678800	11727700	13538900	17163300	20348800	18864000	16972600	18980000	13305700	15648300	16436400	14872800	15266300	17833200	17427500	17250100	15325800	16884800	12711600	13584400	12827000	13175600	14534800	13877300	17151800	17325000	14926200	17242600
544449104;982262276;982262278;982262280	G7PWT6	ref|XP_005562111|PREDICTED:;ref|XP_015309626|PREDICTED:;ref|XP_015309627|PREDICTED:;ref|XP_015309628|PREDICTED:	LGMN	legumain	1712120	1630800	1470060	1516400	1541400	1659250	1836940	1603800	2091680	1398870	947180	1114110	885983	1273190	936917	1363140	1657920	1369500	1663850	1445530	1732100	1877810	1719640	1476550	1435800	1623480	1920250	1737810	1994910	1697220	997970	1157770	869768	1068590	909272	1264750	1572540	1364150	1656030	1308390	1884520	1484000	1644840	1784110	1851250
544449187;982262356	A0A2K5VJQ2	ref|XP_005562147|PREDICTED:;ref|XP_005562149|PREDICTED:	OTUB2	ubiquitin thioesterase OTUB2 isoform X2
544449205;544449207;982262380		ref|XP_005562158|PREDICTED:;ref|XP_005562159|PREDICTED:;ref|XP_015309659|PREDICTED:	SERPINA10	protein Z-dependent protease inhibitor isoform X1	1430530	1267890	1359660	1286130	1195710	3980270	3533690	4399030	4015080	4926470	1145700	866307	934885	1026640	1120360	3418810	3143280	2903570	1890340	2860880	1219320	1249380	1153000	1047830	1095980	4326010	3903700	4358740	3387150	3354640	1152840	1172540	2466390	1048190	1262920	3050660	2425380	2968740	2447840	2732320	975424	1105380	1280660	1278040	1576690
544449212;544449214	A0A2K5WXZ3	ref|XP_005562161|PREDICTED:;ref|XP_005562162|PREDICTED:	SERPINA6	corticosteroid-binding globulin isoform X1	13960000	11922300	12951900	12056000	15184700	37545700	35120800	34034500	40630800	41988600	11823100	10367100	11211600	10732700	12214100	26130400	21853200	20790400	16645400	21781600	5192260	6786210	6841130	8526240	7918740	43716300	38514000	41226400	36477000	35137200	13807900	12312700	17795000	12686100	12534600	22486900	16883400	21059200	16783500	20015300	8193690	9078630	10992100	8532920	10057200
544449220;544449222;982262387;982262389;982262391;982262395	G7PBD8	ref|XP_005562163|PREDICTED:;ref|XP_005562165|PREDICTED:;ref|XP_005562166|PREDICTED:;ref|XP_015309661|PREDICTED:;ref|XP_015309662|PREDICTED:;ref|XP_015309663|PREDICTED:	SERPINA1	alpha-1-antitrypsin isoform X1	719043000	600337000	626168000	598285000	664793000	1236630000	1268300000	1308030000	1270270000	1179300000	586496000	549231000	543596000	543330000	624226000	881842000	838886000	718508000	741564000	876061000	788338000	827232000	736732000	607514000	636484000	1110780000	1068920000	1196470000	1024590000	999772000	592668000	541980000	722397000	567928000	651836000	774760000	678175000	808220000	682505000	737802000	570101000	600058000	660786000	586853000	686295000
544449246;982262405;982262407	A0A2K5WKL7	ref|XP_005562175|PREDICTED:;ref|XP_005562176|PREDICTED:;ref|XP_005562177|PREDICTED:	SERPINA5	plasma serine protease inhibitor isoform X2	4950700	4808830	4918270	4936570	4706740	5527710	5189130	5329160	5177520	4879440	7512860	8259590	7978110	8782330	8798390	4319960	4342580	4289220	4089690	4618260	5545740	5746560	5557050	4544730	4882280	4992660	4528070	4494790	4110520	4527090	8253610	8095180	7667180	7618750	8405470	4236640	4366220	4074560	4135190	4361080	4751240	4824020	5100200	5342290	6304610
544449248;544449252;544449254;544449256;544449258;982262415	A0A2K5UHF8	ref|XP_005562178|PREDICTED:;ref|XP_005562180|PREDICTED:;ref|XP_005562181|PREDICTED:;ref|XP_005562182|PREDICTED:;ref|XP_005562183|PREDICTED:;ref|XP_015309666|PREDICTED:	SERPINA4	kallistatin	2073850	1771030	1882340	1746180	1978630	5884030	4846010	5429940	6093540	6555370	2173750	1943420	1954490	2071170	2304720	2905270	2508550	2312840	2225760	2718030	1595380	1924430	1636410	1676070	1727380	6137950	4680890	4733290	5128510	4318100	1927350	1767260	2573820	2320530	2438490	2516170	1977860	2697040	2210540	2480930	1346530	1572530	1591710	1638240	2135140
544449261;544449263	A0A2K5VSD9	ref|XP_005562184|PREDICTED:;ref|XP_005562185|PREDICTED:	SERPINA3	alpha-1-antichymotrypsin isoform X1	187393000	160120000	172575000	148089000	158817000	226537000	227715000	228489000	225118000	230008000	184655000	182548000	177442000	185216000	199581000	144852000	152295000	138238000	154991000	183275000	438560000	472919000	393043000	255211000	256476000	189383000	197816000	198681000	162952000	168581000	188569000	179491000	187209000	171193000	173352000	160491000	143828000	169381000	142078000	163087000	171232000	172955000	206215000	178099000	229580000
544449265;982262422	A0A2K5UG57	ref|XP_005562186|PREDICTED:;ref|XP_015309667|PREDICTED:	LOC102143828	putative serpin A13						531557	354190	537000	449311	544432	63822.1		63670.5			369265	246549	323789	120290	188434						573358	395489	484754	287271	305388	39201.2		177308	56084.5	58507.3	227201	167322	255632	190997	268566
544449401;544449403;544449405;544449407;544481140;544481148;982290351;982290354;982290356;982290358;982290360;982290362;982290364;982290366;982290368	A0A2K5UGP9	ref|XP_005562237|PREDICTED:;ref|XP_005562238|PREDICTED:;ref|XP_005562239|PREDICTED:;ref|XP_005562240|PREDICTED:;ref|XP_005575862|PREDICTED:;ref|XP_005575866|PREDICTED:;ref|XP_015289116|PREDICTED:;ref|XP_015289117|PREDICTED:;ref|XP_015289119|PREDICTED:;ref|XP_015289120|PREDICTED:;ref|XP_015289121|PREDICTED:;ref|XP_015289122|PREDICTED:;ref|XP_015289123|PREDICTED:;ref|XP_015289124|PREDICTED:;ref|XP_…	BCL11A;BCL11B	B-cell lymphoma/leukemia 11B isoform X1
544449487;982262541	A0A2K5TMQ6	ref|XP_005562275|PREDICTED:;ref|XP_015309693|PREDICTED:	DLK1	protein delta homolog 1
544449626;982262678;982262680	G7PBP4	ref|XP_005562329|PREDICTED:;ref|XP_015309719|PREDICTED:;ref|XP_015309720|PREDICTED:	EIF5	eukaryotic translation initiation factor 5
544449916;544449920;544449922;982262871;982262873		ref|XP_005562470|PREDICTED:;ref|XP_005562472|PREDICTED:;ref|XP_005562473|PREDICTED:;ref|XP_015309766|PREDICTED:;ref|XP_015309767|PREDICTED:	CRIP2	cysteine-rich protein 2 isoform X3
544449924	A0A2K5X3G2	ref|XP_005562474|PREDICTED:	CRIP1	cysteine-rich protein 1	713586	1189230	930593	812312	902122			451034		311226	1155180	1426810	1025510		855971	2082820	2822370		3322740	1029200		1011920	735916	774907	1056080	857198			693702	890193	1703870	2001630	1122000	1220550	1109540	2190190	1672470	1642380	2215460	2256850	1882620	2674370	1512370	1292400	1410990
544450204;544450206	A0A2K5VNX6	ref|XP_005562585|PREDICTED:;ref|XP_005562586|PREDICTED:	ANGPT2	angiopoietin-2 isoform X1	448034		673839		542903	640922	593506				512895	581689	617772			714518	658041	787097			413560	500291	415728		491262			703951	759008			600028	622754	488429			746836	703370	685680			374814	466447
544450242	A0A2K5VE10	ref|XP_005562602|PREDICTED:	LOC102117659	neutrophil defensin 1							1067140					2434160						1581910			837223			604317				370225	2184520				224136											575445
544450591		ref|XP_005562748|PREDICTED:	FGL1	fibrinogen-like protein 1																														186929
544450667		ref|XP_005562782|PREDICTED:	ATP6V1B2	V-type proton ATPase subunit B, brain isoform			275261
544450699		ref|XP_005562792|PREDICTED:	GFRA2	GDNF family receptor alpha-2	2887930	3595830	2862550	3248310	2763150	2308090	2153530	1779950	1692050	1512500	2698630	2471470	2696870	2588940	2836940	3864970	3544920	3387470	3509950	2801120	2678830	2908820	2889030	2721750	2807570	1883840	2075970	2483100	1894460	2323820	2490310	2322450	2651720	2472340	2968830	4251000	3814960	3515590	3298220	3792420	2769880	3088400	2622730	2930780	2604980
544450785	A0A2K5TMW7	ref|XP_005562833|PREDICTED:	BMP1	bone morphogenetic protein 1 isoform X1	3008730	3299040	3163860	3055610	2932730	2039230	2656960	2434400	2207780	2231660	3502120	3618210	3447590	3829230	3772420	2506620	2446620	2687620	2875470	2750040	3004440	2904570	2919810	2951310	2957440	2341320	2360530	2376410	2098970	2553480	3450590	3498400	2928680	3617060	3774110	2760880	2640070	2654490	2791370	2789880		2845750	3487270	3045490	3301520
544450852	A0A2K5V2E5	ref|XP_005562866|PREDICTED:	PDLIM2	PDZ and LIM domain protein 2 isoform X1
544450880;544450882;544450884	A0A2K5VNW5;A0A2K5VNZ8	ref|XP_005562880|PREDICTED:;ref|XP_005562881|PREDICTED:;ref|XP_005562882|PREDICTED:	CCAR2	cell cycle and apoptosis regulator protein 2 isoform X1
544450948		ref|XP_005562909|PREDICTED:	STC1	stanniocalcin-1	101448	93012.9	167960	67086.5	90265.1	60268.8		128051		57819.2	151386	175027	184356	135105	133809		103471	159123			109223	118014	78308.3	77475.5	108300		155514	147428	105833	150683	202255	200883	201444	180881	189535	110447	157491	144882	152926	165623	59995.5		104728	135908	120184
544450952	A0A2K5UDE7	ref|XP_005562911|PREDICTED:	ADAMDEC1	ADAM DEC1 isoform X1	347761		251789								237233									329201				294866	326561							276394	294973			369893	365965		475653	291951			360083	306683	292966
544451015;545686552	Q4R7Z4	ref|NP_001270382|serine/threonine-protein;ref|XP_005562938|PREDICTED:	PPP2R2A	serine/threonine-protein phosphatase 2A 55 kDa
544451029;544451031	A0A2K5UCM5	ref|XP_005562944|PREDICTED:;ref|XP_005562945|PREDICTED:	DPYSL2	dihydropyrimidinase-related protein 2 isoform X1	254255	216679	233248	229977	232132	254657		140120	146081	202005	255450	209566	164633	212219	568308	206130	140225	218929	113877	575640	161752		131529	132386				194178		203326		193476	303989	280895	113005	204451	223439	157933	139373	158308	170868	118466	114329	95881
544451091	A0A2K5X1Q8	ref|XP_005562971|PREDICTED:	EPHX2	bifunctional epoxide hydrolase 2 isoform X1
544451095;544451097;982263941		ref|XP_005562973|PREDICTED:;ref|XP_005562974|PREDICTED:;ref|XP_015310098|PREDICTED:	CLU	clusterin isoform X1	670690000	395582000	983465000	424067000	550568000	503576000	326933000	922642000	305612000	353177000	529813000	424652000	811608000	380395000	347057000	560002000	429686000	861589000	340237000	414242000	972634000	954891000	971176000	984678000	1016350000	654942000	883177000	844104000	798291000	876990000	952051000	822251000	730004000	803232000	836096000	870793000	824336000	842683000	897746000	780662000	935659000	879878000	1061960000	968503000	881392000
544451099;982263944	A0A2K5UKG9	ref|XP_005562975|PREDICTED:;ref|XP_015310099|PREDICTED:	SCARA3	scavenger receptor class A member 3 isoform X1											86152.9			87268.4											116503						97248	101689	110560	79813.9	100135		124548	133579	92548.8	131741	128536	110935	125928	93897.6	143390
544451149;544451151;544451153;982263979	G7PCZ4	ref|XP_005562998|PREDICTED:;ref|XP_005562999|PREDICTED:;ref|XP_005563000|PREDICTED:;ref|XP_015310110|PREDICTED:	PNOC	prepronociceptin isoform X1	5744370	7618310	7027110	5745210	6039340	3266800	3796620	4286900	2443720	3704290	4948550	5373900	5391530	6060950	5800830	5030950	4682700	6815690	7466690	6183660	4729340	5562800	6151400	5199360	6198180	2920790	4920410	4493950	3859570	4955390	5055760	4637790	5052250	5026580	5384300	7201730	7277310	6264670	6377790	6445530	4996610	6504470	5303800	5619330	4595060
544451213;544451215		ref|XP_005563026|PREDICTED:;ref|XP_005563027|PREDICTED:	KIF13B	kinesin-like protein KIF13B isoform X1
544451289	A0A2K5W9Z6	ref|XP_005563050|PREDICTED:	GSR	glutathione reductase, mitochondrial	631868	690073	682835	738135	709416	1110590	944434	910174	1073920	1257510	979414	1032500	946724	970161	1032630	1201270	1023920	901694	1113030	1082920	611016	626037	604016	604322	726595	960553	931103	1063150	919475	838130	861846	921621	1070490	901787	925505	829062	896865	1027840	911504	925166	696715	684338	649831	735012	828462
544451313;544451315;544451317;982264076;982264078		ref|XP_005563062|PREDICTED:;ref|XP_005563063|PREDICTED:;ref|XP_005563064|PREDICTED:;ref|XP_015310132|PREDICTED:;ref|XP_015310133|PREDICTED:	TEX15	testis-expressed sequence 15 protein isoform X1
544451443;544451445;544451447;544451451;544451453;544451455	A0A2K5X484;A0A2K5X486	ref|XP_005563099|PREDICTED:;ref|XP_005563100|PREDICTED:;ref|XP_005563101|PREDICTED:;ref|XP_005563103|PREDICTED:;ref|XP_005563104|PREDICTED:;ref|XP_005563105|PREDICTED:	UNC5D	netrin receptor UNC5D isoform X1	168835	251587	167460	288046	340597		183424		114611		192229		197316	240565	232381	160841	211148	197202	287098	233324	244495	227768		224462	267825	107566	82144.6	80533		180634	147497	171768	140098	199166	170990	217391	192932	160446	207820	233819	178421	237229	180970	202003	147974
544451657;982264136;982264138;982264140		ref|XP_005563111|PREDICTED:;ref|XP_015310151|PREDICTED:;ref|XP_015310152|PREDICTED:;ref|XP_015310153|PREDICTED:	ERLIN2	erlin-2 isoform X1
544451833	A0A2K5X4X8	ref|XP_005563183|PREDICTED:	ADAM9	disintegrin and metalloproteinase domain-containing	810907	848130	914237	803172	847063	647512	612020	882226	430076	968543	742468	770396	852197	816511	749398	599475	681495	792702	794242	760258	869211	835767	834592	831646	809938	461800	609411	748065	548094	699573	726820	762977	685867	764022	803926	658727	754248	665374	800597	677353	920243	917566	913988	897844	796433
544451908		ref|XP_005563218|PREDICTED:	SFRP1	secreted frizzled-related protein 1	495560	414839	427015	396800	389360	497476	336175	699045	413322	447301	574725	511029	632714	477633	418246	546065	465091	698569		491556	408900	394082	457566	450688	462512	475944	600961	601547	534313	576566	646407	666616	674590	612540	683864	580071	660048	582103	603706	594087	392689	441050	485127	513143	472834
544452019;544452021	A0A2K5VWZ7	ref|XP_005563269|PREDICTED:;ref|XP_005563270|PREDICTED:	VDAC3	voltage-dependent anion-selective channel protein 3
544452080	A0A2K5V989	ref|XP_005563298|PREDICTED:	FNTA	protein farnesyltransferase/geranylgeranyltransferase
544452166;544452170		ref|XP_005563336|PREDICTED:;ref|XP_005563337|PREDICTED:	PRKDC	DNA-dependent protein kinase catalytic subunit isoform
544452287;545687898;982264498	G7PBU4;I7G9L5	ref|NP_001270161|V-type;ref|XP_005563371|PREDICTED:;ref|XP_015310274|PREDICTED:	ATP6V1H	V-type proton ATPase subunit H isoform X2
544452299;544452307;544452309;544452311;982264680;982264683	A0A2K5VFV7	ref|XP_005563377|PREDICTED:;ref|XP_005563381|PREDICTED:;ref|XP_005563382|PREDICTED:;ref|XP_005563383|PREDICTED:;ref|XP_015310347|PREDICTED:;ref|XP_015310348|PREDICTED:	LYPLA1	acyl-protein thioesterase 1 isoform X1
544452386;982264699	A0A2K5UN56	ref|XP_005563391|PREDICTED:;ref|XP_015310354|PREDICTED:	TGS1	trimethylguanosine synthase isoform X1
544452453	G7PBW0	ref|XP_005563416|PREDICTED:	PENK	proenkephalin-A isoform X1	83304200	99966200	83285500	74851600	77909300	42453600	54998800	44862100	29095900	34082100	73138200	84238800	71605500	92555400	89349600	73476000	86014600	90360600	92405800	87295700	71972700	78356200	78859000	80373500	79109700	36351800	50761100	44784300	40518800	51234600	69411100	79811100	67773400	76279800	68608500	84414900	93313500	78320000	88758000	83777700	73468300	82033000	72985500	79502300	61474900
544452459		ref|XP_005563418|PREDICTED:	IMPAD1	inositol monophosphatase 3	3767510	3268590	4204390	3536370	3646770	2779570	2678840	3727710	2216550	2805730	3949280	3607990	3911760	3338540	3167430	3611700	3413210	4222730	2264470	3679050	3238470	3436280	3853600	4176870	4164110	3386200	3506580	3746920	3271540	3417500	3681130	4044420	4106120	3765560	3566650	4128960	4335240	4075170	4007490	4317020	3029720	3057010	3001890	3504840	3057020
544452487;544478357;544478359;544479730	A0A2K5UTL9	ref|XP_005563428|PREDICTED:;ref|XP_005574660|PREDICTED:;ref|XP_005574661|PREDICTED:;ref|XP_005575265|PREDICTED:	LOC102132836;LOC102147164;PTMA	prothymosin alpha-like				1725530			1119860		1906030	627511	1331820	613952	714885			973203	1249850	1181940	2455580	1427930	848124	675942	713389	817464		1308810			1158800	813203		1441680	1165230	1043830	1311150	825790		1147500	1037470	756925			1244400	1786150
544452550;544452555;544452557;544452559;544452561;544452563;544452569;544452571;544452573;982264788;982264790;982264793;982264800	A0A2K5UVU0;A0A2K5UVW8	ref|XP_005563451|PREDICTED:;ref|XP_005563453|PREDICTED:;ref|XP_005563454|PREDICTED:;ref|XP_005563455|PREDICTED:;ref|XP_005563456|PREDICTED:;ref|XP_005563457|PREDICTED:;ref|XP_005563460|PREDICTED:;ref|XP_005563461|PREDICTED:;ref|XP_005563462|PREDICTED:;ref|XP_015310377|PREDICTED:;ref|XP_015310378|PREDICTED:;ref|XP_015310379|PREDICTED:;ref|XP_015310380|PREDICTED:	ASPH	aspartyl/asparaginyl beta-hydroxylase isoform X1	531463	559570	486808	587859	568752	410236	451775		456596	323967	320486	403829	378609	478862	392461	451406	472523	456037	769555	482653			444419	394851	375208	624648	497190	543755	485115	541917	560422	418709	370056	612025	502806	658285	545057	448961	577140	474705			499020	198943
544452621	A0A2K5UI25	ref|XP_005563478|PREDICTED:	GGH	gamma-glutamyl hydrolase	3338830	3543390	3028700	3559710	3420340	2976400	3249700	2524730	2708180	2827970	2754960	3148340	2783490	3292940	3425340	2544970	2685710	2324320	3411040	2977890	3118150	3215310	3189180	3264750	3175420	3125350	2996340	2878240	3050120	3000050	2950940	2890020	2558800	3110830	2851350	2457340	2664670	2391810	2743060	2329940	3081020	2965250	2759470	2661110	2699210
544452771;544452773;544452775;982264917;982264919	G7PBZ3	ref|XP_005563538|PREDICTED:;ref|XP_005563539|PREDICTED:;ref|XP_005563540|PREDICTED:;ref|XP_015310416|PREDICTED:;ref|XP_015310418|PREDICTED:	COPS5	COP9 signalosome complex subunit 5 isoform X1
544452897		ref|XP_005563587|PREDICTED:	SBSPON	somatomedin-B and thrombospondin type-1	340681	394150	387281	404103	414743	325454	259902	284751	267435	292032	467359	435866	510813	447445	508008	365344	401588	388984	411324	323630	366561	411837	425340	369958	426450	372694	321995	360890	346527	347908	490774	489776	514927	508800	507050	343839	398677	370240	393232	369640	446679	440002	540630	458740	413376
544452905		ref|XP_005563591|PREDICTED:	RPL7	60S ribosomal protein L7 isoform X1
544452986	A0A2K5W7P3	ref|XP_005563630|PREDICTED:	CRISPLD1	cysteine-rich secretory protein LCCL domain-containing 1
544453107	A0A2K5VFN5	ref|XP_005563674|PREDICTED:	FABP5	fatty acid-binding protein, epidermal	2225080	3908480	2515980	3797850	2246890	5005030	4828470	3025720	5812210	4184600	4282150	2501030	2159280	3411150	2213130	3832920	4004370	3434590	6618790	4469370	4839260	2093520	2166290	2272760	3127980	6853550	5686050	3857120	8328740	3736790	2533830	4554270	3038160	2889200	2861310	5018920	3495950	3551060	4010430	3284840	2598140	1945150	2556090	2797080	2923860
544453170	A0A2K5UCS1	ref|XP_005563698|PREDICTED:	CA1	carbonic anhydrase 1			238248	621159			234768	325375	404145	201837	28974500	12995700	1352830	780795	373142	1052220	1114610	414860	967480	469896	548893	175521	865629		417909	92666.6		344881	170015		1400050	4180860	4487440	2524660	4020810	327715	3616110	1807500	1449780	501708	680272	519223	1262020	3769090	2318870
544453202;544453204;544453206		ref|XP_005563709|PREDICTED:;ref|XP_005563710|PREDICTED:;ref|XP_005563711|PREDICTED:	CPNE3	copine-3		303717		233662	88907.6	170161	294107		182707			328515	94303.5				103371	54310.4	541246	166653				220298	218211				254098			199758		214011		220258		92111			173857
544453220	G7PC63	ref|XP_005563717|PREDICTED:	MMP16	matrix metalloproteinase-16
544453466		ref|XP_005563808|PREDICTED:	LOC102117303	cytochrome b-c1 complex subunit 7
544453469		ref|XP_005563809|PREDICTED:	PTDSS1	phosphatidylserine synthase 1
544453475;982265420;982265422	A0A2K5W7T5	ref|XP_005563811|PREDICTED:;ref|XP_015310541|PREDICTED:;ref|XP_015310542|PREDICTED:	CPQ	carboxypeptidase Q isoform X1	8021300	7510680	6816700	7513940	8199410	6855600	6335470	6924860	5955150	6576480	3088420	3363750	2919450	3437120	3834630	9053450	8075820	7243720	8648990	8182420	7832210	7678470	7667960	7062820	7540940	6993660	5773600	7535720	6337680	6331840	3353840	3237630	3333630	3128520	3084200	6907600	7126430	8599490	7494440	7794690	7777520	6455270	7210420	6306420	8988140
544453498		ref|XP_005563821|PREDICTED:	MATN2	matrilin-2 isoform X1	356953	248447	340122	281208	311399	446353	300188	462373	403662	414410	409265	376449	454104	403086	386475	314307	334872	384318	394083	383480	381701	392224	390697	330270	381108	330770	418165	388501	415799	448941	478281	450135	441269	413363	486189	333539	386123	442788	432122	406259	303999	321269	356360	334853	306150
544453512	G7PCA5	ref|XP_005563828|PREDICTED:	RIDA	ribonuclease UK114	929304	1112750	975444	1180670	928037						1185260	1154490	1130260	1169000	1120600	822274	927830	811677	792707	925424	969824	957157	926690	1138060	1216220						987258	1025070	712769	1139430	957940	736259	736801	745760	700165	803153	1104320	907510	1035800	917907	1352550
544453620	A0A2K5VQD4	ref|XP_005563873|PREDICTED:	PABPC1	polyadenylate-binding protein 1																																104395	139343		223842				123731
544453629;544453633;544453635;544453637;982265521;982265523;982265528	G7PCF6	ref|XP_005563875|PREDICTED:;ref|XP_005563877|PREDICTED:;ref|XP_005563878|PREDICTED:;ref|XP_005563879|PREDICTED:;ref|XP_015310570|PREDICTED:;ref|XP_015310571|PREDICTED:;ref|XP_015310572|PREDICTED:	YWHAZ	14-3-3 protein zeta/delta	2026270	1952780	1994540	2240420	1999240	1729810	1719980	1453630	2322160	1830520	2112080	1574530	1555540	1790840	1616240	2536000	2248470	2123450	3319490	3066710	2721130	1682940	1702630	1717930	1855170	2086690	1909010	1689190	2393760	1700500	1558410	2235420	2384400	1714950	2097410	2193220	2330570	2353030	2149140	2232580	2113880	2400940	2333430	2363320	2646230
544453679	G8F3R8	ref|XP_005563897|PREDICTED:	ODF1	outer dense fiber protein 1																571631
544453708;544453710		ref|XP_005563908|PREDICTED:;ref|XP_005563909|PREDICTED:	FZD6	frizzled-6 isoform X1															382631																			271511	337227							204528	250726		161299
544453714;544453716	A0A2K5VP47;A0A2K5VP57	ref|XP_005563911|PREDICTED:;ref|XP_005563912|PREDICTED:	CTHRC1	collagen triple helix repeat-containing protein 1	3654700	3629690	3885950	3185690	3424700	1952620	2544070	2315590	1980160	2240230	4343910	3665760	4273640	3714900	3726760	3422430	3263050	3795360	2864400	3458990	3406280	3491280	3343010	3247910	3812500	2424580	2474600	2441350	2241110	2514250	3395240	3552450	3535900	3356450	3619400	3171250	3374040	3418780	3431060	3807910	4030770	3499210	3782770	3667000	4484770
544453873;982265631		ref|XP_005563983|PREDICTED:;ref|XP_015310597|PREDICTED:	EIF3E	eukaryotic translation initiation factor 3 subunit E
544454014	A0A2K5ULD7	ref|XP_005564036|PREDICTED:	NOV	protein NOV homolog	9345390	9094880	8872660	9239060	10135800	8413900	7583960	6534390	6842310	7327040	9402700	8902340	8930150	10204500	11927100	11277200	10329200	9665290	13394800	11130300	9633450	8278870	9454580	9271760	10032700	7517950	7412790	7983310	7028860	7918260	9490390	8355810	8119140	8189900	9747980	11772000	9555370	9530000	10169300	10649100	8722880	8990510	9737670	8722250	8761180
544454028	A0A2K5W719	ref|XP_005564043|PREDICTED:	ENPP2	ectonucleotide pyrophosphatase/phosphodiesterase family	276284000	296827000	250850000	298764000	280679000	275502000	325174000	268596000	317270000	261202000	181483000	221240000	170531000	228521000	205651000	195615000	250299000	209214000	269154000	219315000	278796000	302075000	274374000	269467000	241642000	254664000	316129000	279587000	270891000	272259000	179250000	202678000	156940000	195194000	182458000	177626000	233058000	209629000	244770000	212785000	239541000	245440000	239787000	232043000	252350000
544454030		ref|XP_005564044|PREDICTED:	ENPP2	ectonucleotide pyrophosphatase/phosphodiesterase family
544454052;544454055;544454058	G7PCQ7;A0A2K5VG88	ref|XP_005564054|PREDICTED:;ref|XP_005564055|PREDICTED:;ref|XP_005564056|PREDICTED:	COL14A1	collagen alpha-1(XIV) chain isoform X1	688688	698562	856268	725533	624227	442628	442291	562061	365437	503393	871541	830013	934795	734861	741399	696651	684815	767983	633706	659040	759587	793836	850432	937618	791903	753431	607949	704552	592925	541256	882906	963110	1250720	897458	909644	760059	855926	806052	858672	861812	680358	844740	860550	859750	841686
544454342	A0A2K5TV39	ref|XP_005564120|PREDICTED:	GSDMC	gasdermin-C
544454360;544454363;544454366;544454369;982265909;982265911;982265913;982265917;982265919;982265921;982265923;982265925;982265927;982265929;982265932;982265934;982265937;982265939	G7PCU4	ref|XP_005564126|PREDICTED:;ref|XP_005564127|PREDICTED:;ref|XP_005564128|PREDICTED:;ref|XP_005564129|PREDICTED:;ref|XP_015310657|PREDICTED:;ref|XP_015310658|PREDICTED:;ref|XP_015310659|PREDICTED:;ref|XP_015310660|PREDICTED:;ref|XP_015310661|PREDICTED:;ref|XP_015310662|PREDICTED:;ref|XP_015310663|PREDICTED:;ref|XP_015310664|PREDICTED:;ref|XP_015310665|PREDICTED:;ref|XP_015310666|PREDICTED:;ref|XP_…	FAM49B	protein FAM49B isoform X2	405602	346761	407851	373649	373884	397936	296412	545279	308422	347135	367740	297656	335757	271559	312669	404079	422931	464681	342164	620634	267869	309304	325911	323619	340098	387022	323148	350515	339977	319616	321223	366949	412216	305516	300282	424428	461902	456412	450323	434932	338582	351318	468903	504023	512446
544454415;544454418;544454421	A0A2K5WWZ4	ref|XP_005564143|PREDICTED:;ref|XP_005564144|PREDICTED:;ref|XP_005564145|PREDICTED:	EFR3A	protein EFR3 homolog A isoform X1
544454526;544454529;982266024	Q4R4Q3	ref|XP_005564176|PREDICTED:;ref|XP_005564177|PREDICTED:;ref|XP_015310698|PREDICTED:	NDRG1	protein NDRG1 isoform X1	234820	273289			243936	202427			154962		186853	176847		248878	238404		170845				238036	239212	218467	201189	246851							254498	231947			196006			201400		291297	320418	291880	287313	244834
544454536;544454539;544454542;982266027;982266031;982266033;982266036		ref|XP_005564178|PREDICTED:;ref|XP_005564179|PREDICTED:;ref|XP_005564180|PREDICTED:;ref|XP_015310699|PREDICTED:;ref|XP_015310700|PREDICTED:;ref|XP_015310701|PREDICTED:;ref|XP_015310702|PREDICTED:	ST3GAL1				143074					169705					79306					93088.1			220232	186349	173513	209454	161924		189732			163081	81694.7	114353	66988.3	60357.3				130234		157764	81610.8				99632.3
544454901		ref|XP_005564263|PREDICTED:	LY6H	lymphocyte antigen 6H isoform X1	19934100	23634600	22881300	23320800	20256400	19920000	20361200	20311200	14233300	19671500	27828300	35673500	32740000	28587700	33827100	35198000	31130600	30233100	32739700	31500500	22498400	21398300	23630800	21453300	23300500	18029600	20288000	22164600	19371600	20895500	28499800	28750000	30799000	32328000	33015200	35637400	32820600	30830000	32147000	32383300	20621700	22915400	21924500	20906800	18791500
544454987;982266321		ref|XP_005564302|PREDICTED:;ref|XP_015310808|PREDICTED:	NAPRT	nicotinate phosphoribosyltransferase isoform X2
544455009	G7PD36	ref|XP_005564313|PREDICTED:	TSTA3	GDP-L-fucose synthase
544455035;982266335		ref|XP_005564326|PREDICTED:;ref|XP_015310811|PREDICTED:	FAM83H	protein FAM83H
544455053;544455055;544455057;544455059;544455061;544455063;544455065;982266363;982266371	A0A2K5VG32;A0A2K5VFX0;A0A2K5VG43	ref|XP_005564333|PREDICTED:;ref|XP_005564334|PREDICTED:;ref|XP_005564335|PREDICTED:;ref|XP_005564336|PREDICTED:;ref|XP_005564337|PREDICTED:;ref|XP_005564338|PREDICTED:;ref|XP_005564339|PREDICTED:;ref|XP_015310822|PREDICTED:;ref|XP_015310824|PREDICTED:	PUF60	poly(U)-binding-splicing factor PUF60 isoform X2
544455070		ref|XP_005564341|PREDICTED:	EPPK1	epiplakin																					511682			292960					301092			329451				323211							527360
544455090;544455092;544455098		ref|XP_005564351|PREDICTED:;ref|XP_005564352|PREDICTED:;ref|XP_005564355|PREDICTED:	PLEC	plectin isoform X9	466666	307474	301342	486244			491177			434612	306526	1188030	93867	355188				434509	537940	601002	921971	138351		822298	288503				1013930		223547	609790	1059680	213036	160973	571829	309336	139654	430843	248237	177100		588657	371369	293101
544455137	A0A2K5WMQ0	ref|XP_005564373|PREDICTED:	LOC102145737	cytochrome c1, heme protein, mitochondrial
544455229;544455231;982266518;982266520;982266522	A0A2K5TKI0	ref|XP_005564416|PREDICTED:;ref|XP_005564417|PREDICTED:;ref|XP_015310872|PREDICTED:;ref|XP_015310873|PREDICTED:;ref|XP_015310874|PREDICTED:	VPS28	vacuolar protein sorting-associated protein 28 homolog
544455245;544455249;982266557	A0A2K5VX98	ref|XP_005564424|PREDICTED:;ref|XP_005564426|PREDICTED:;ref|XP_015310886|PREDICTED:	GPT	alanine aminotransferase 1 isoform X1
544455259		ref|XP_005564431|PREDICTED:	LRRC24	leucine-rich repeat-containing protein 24 isoform X1
544455570;544455572;544455574;982266824	A0A2K5UKE6	ref|XP_005564572|PREDICTED:;ref|XP_005564573|PREDICTED:;ref|XP_005564574|PREDICTED:;ref|XP_015310970|PREDICTED:	IDI1	isopentenyl-diphosphate Delta-isomerase 1 isoform X1
544455597		ref|XP_005564579|PREDICTED:	PFKP	ATP-dependent 6-phosphofructokinase, platelet type																378715					249594
544455629;544455634;544455636		ref|XP_005564587|PREDICTED:;ref|XP_005564589|PREDICTED:;ref|XP_005564590|PREDICTED:	AKR1E2	1,5-anhydro-D-fructose reductase isoform X1						238894																											341494	191309
544455681		ref|XP_005564611|PREDICTED:	CALML5	calmodulin-like protein 5	1196840	3994350	1302300	2973750	1641040	5327920	3522480		2375260	2298670	2474510	1179560	691424	1409910	1307770	1253270	1534760	1558260	4306580	1230160	5517840	953126	1388680	2331750	2158140	1431690	1330250	1078490	5021410	1475920	1965210	2017320	996519	2085160	1670860	1140220	1360450	919398	1663830	925612	817590	435901	1775880	980814	1417590
544455683	G7PE50	ref|XP_005564612|PREDICTED:	CALML3	calmodulin-like protein 3																			1119070		804536			280165					1232460										629605					326034	284208
544455710;544455712	A0A2K5UTB9	ref|XP_005564625|PREDICTED:;ref|XP_005564626|PREDICTED:	GDI2	rab GDP dissociation inhibitor beta isoform X1	671473	795378	720369	894263	755771	708719	716835	611785	889265	718066	969010	716349	593514	762670	620716	852973	841432	694461	1106980	1217070	883816	630829	617166	792430	795888	753381	665664	567901	1048490	663859	594814	969015	971543	632426	702530	804571	737984	834252	744257	757568	822519	675350	689994	855429	1121570
544455772	A0A2K5WMR5	ref|XP_005564649|PREDICTED:	ITIH5	inter-alpha-trypsin inhibitor heavy chain H5	21865000	18780900	20748200	21681900	19676300	19021300	18738200	19695200	19403700	18328500	17026800	16252400	17335700	16481500	15953800	14528100	15028100	15610400	14059600	14990300	17687400	19327000	19437000	22876100	21347200	17984800	21331500	20741100	22700500	20958400	18013000	17201400	16616400	16293100	15499800	14447600	14277200	14964400	15637700	14242600	18158000	19590200	19677700	18027000	20414100
544455774;982266955	A0A2K5WR32	ref|XP_005564650|PREDICTED:;ref|XP_015311009|PREDICTED:	ITIH2	inter-alpha-trypsin inhibitor heavy chain H2 isoform X2	10840400	7961590	10677600	8954750	10319100	35942800	29287300	40707400	28773300	35517400	6838680	5112710	5465630	5256240	5150900	32694500	25334700	26085100	15854900	24048400	5317720	5485550	5865710	6716300	7069540	34041500	30928500	33925300	23312800	23678400	5785360	6037090	17939300	6106610	6739480	24863000	19141700	24772600	16700500	20674300	6745900	6760140	8835780	8049280	9339660
544455869;544455873	A0A2K5TKA0	ref|XP_005564682|PREDICTED:;ref|XP_005564684|PREDICTED:	NUDT5	ADP-sugar pyrophosphatase isoform X1	182049	246388	216220	381199	262571	253934	289416	186171	94426.5	194975	258034	290584	204274	300953	247989	169339	166385	157141	391276	225289	258761	210130	175269	471180	407430	265617	179255	177481	337392		218317	304241	218754	255091	232563	248708	191742	155717	199829	182109	271528	201410	186344	291264	272578
544455913	A0A2K5TWZ1	ref|XP_005564702|PREDICTED:	SEPHS1	selenide, water dikinase 1 isoform X1
544456065	A0A2K5UPF6	ref|XP_005564771|PREDICTED:	C1QL3	complement C1q-like protein 3	315656	328283	344072	320276	376641	446348	413323		351500	381871	330420	281096	381374	323867	297873	410256	361294	430791	341713	414514	355712	366612	421656	402354	414300	276774	447051		396264	377027	344222	351654	425946	374008	358575	505850	505150	478776	439392	479148	392771	415093	374193	401256	413348
544456134	A0A2K5TNA7	ref|XP_005564800|PREDICTED:	MRC1	macrophage mannose receptor 1	2320710	2338220	2207820	2260390	2308340	2062400	2150340	1929010	2214090	2077820	1819310	1648420	1660010	1786720	1853470	1765290	1882540	1740260	1826360	1886490	2213550	2384620	2456730	2099890	2320150	2215640	2185870	2138680	2335050	2278010	1687080	1548710	1733220	1476990	1701870	1696390	1785020	1781820	1702670	1803540	2010580	2287030	2317610	2176440	2322760
544456137;985481948	A0A2K5TNC0;Q95KA5	ref|NP_001306521|zinc;ref|XP_005564801|PREDICTED:	SLC39A12	zinc transporter ZIP12 isoform X1	65742.2	69399.1	73011.3	53344.2	57297.9	212685	175799	151298	139707	128311	77016.3	98589.3	89421.9	108135	89224.1	224153	229884	234960	214767	216803			82039.2	79787.9	69811.6	194248	211038	213274	172409	220548	83770.5	113701	79473.3	121452	107625	191576	211338	210637	188478	251634		38231	77390.4	41599.5
544456189;982267280	G7PEH7	ref|XP_005564822|PREDICTED:;ref|XP_015311110|PREDICTED:	PLXDC2	plexin domain-containing protein 2	5787640	5002340	6025340	5163750	5522000	7122550	6246060	6991870	6182760	6342740	6413750	5742770	6020010	4987130	5328820	6349850	6167870	5870390	4757790	4827600	4784520	5007070	4929820	4157710	4885370	6902250	6410680	7017070	6053090	5992930	5468090	5140730	5951610	5261940	5631050	5660110	5352190	5504310	5128790	5673030	4829170	4712230	5078050	4711020	5248470
544456201	A0A2K5TRL9	ref|XP_005564827|PREDICTED:	NEBL	nebulette isoform X7
544456284	A0A2K5VXR4	ref|XP_005564863|PREDICTED:	GPR158	probable G-protein coupled receptor 158	4428940	6030040	4455070	4971310	5118290				2753170		4354270	4472670	4495220	4917470	3902420	4490890		5159220	4200670	4478020	5356290	6412730	5456180	6220860	5102720						3970830	4791210	4666310	5471440	4405230	5339900	6460020		5730760	5497880	6355840	5646730	5224490	6190660	5086530
544456311;544456313;544456315;544456319;544456321;544456323;544456325;544456327;544456329;544456331;544456333;544456335;544456337;982267406;982267412;982267416	A0A2K5UYX9;A0A2K5UZ16;A0A2K5UYY2;A0A2K5UZ21;Q2PFU9;A0A2K5UZ55	ref|XP_005564873|PREDICTED:;ref|XP_005564874|PREDICTED:;ref|XP_005564875|PREDICTED:;ref|XP_005564877|PREDICTED:;ref|XP_005564878|PREDICTED:;ref|XP_005564879|PREDICTED:;ref|XP_005564880|PREDICTED:;ref|XP_005564881|PREDICTED:;ref|XP_005564882|PREDICTED:;ref|XP_005564883|PREDICTED:;ref|XP_005564884|PREDICTED:;ref|XP_005564885|PREDICTED:;ref|XP_005564886|PREDICTED:;ref|XP_015311152|PREDICTED:;ref|XP_…	ABI1	abl interactor 1 isoform X1
544456384;545688546	I7GNY8	ref|NP_001270665|ras-related;ref|XP_005564908|PREDICTED:	RAB18	ras-related protein Rab-18 isoform X2																																				160276	91024.5
544456442	A0A2K5TQC0	ref|XP_005564935|PREDICTED:	BAMBI	BMP and activin membrane-bound inhibitor homolog	712815	914942	805652	744616	867026	660790		783111	597287	731668	1049560	1010140	794231	518496	471465	769616	716945	488360		274243	725338	476404		166243		599042	497594				733623	798694	630403	838570	1049840	301254	312657		451913		456496	406403	547508	510100	568885
544456467		ref|XP_005564941|PREDICTED:	LOC102125303	supervillin isoform X1
544456552	G7PEP7	ref|XP_005564979|PREDICTED:	KIF5B	kinesin-1 heavy chain																																		50327.8
544456576;544456578;982267635;982267637;982267639	A0A2K5WHU8;A0A2K5WHW1	ref|XP_005564990|PREDICTED:;ref|XP_005564991|PREDICTED:;ref|XP_015311225|PREDICTED:;ref|XP_015311226|PREDICTED:;ref|XP_015311227|PREDICTED:	ITGB1	integrin beta-1 isoform X1	311011	283409	322939	332565	299744	300159	157238	197063	233699	252374	394284	367078	433118	348966	429530	426365	303198	336724	398035	381488	300888	272254	270524	227813	271238	305091	272100	266338	280187	293400	335339	344820	446263	320862	370472	382517	392645	390900	422842	428321	286210	276116	336337	273710	220093
544456580;544456584;544456586;544456588	A0A2K5V5E7	ref|XP_005564992|PREDICTED:;ref|XP_005564994|PREDICTED:;ref|XP_005564995|PREDICTED:;ref|XP_005564996|PREDICTED:	NRP1	neuropilin-1 isoform X1	440674	475034	429322	400434	407145	1478680	1625630	1489930	1524450	1792950	1345940	1346120	1393990	1279750	1390440	1283280	1333790	1267060	1303880	1361180	398280	470338	415714	394503	439174	1683550	1475190	1576400	1486610	1717520	1392830	1296050	1298380	1160880	1262600	1335020	1438290	1232230	1207570	1259200	388876	504261	472166	438994	499960
544456716		ref|XP_005565054|PREDICTED:	LOC102133226	enolase-phosphatase E1			943466										217148				148088																231364
544456814	A0A2K5V8L5	ref|XP_005565094|PREDICTED:	RET	proto-oncogene tyrosine-protein kinase receptor Ret	232721	295418	263522		320428	335675	414150	302105	298596	324690	326762	257994	378493	266756	265985	250032	307035	308698	295309	437990	195548	183935	228660	162335	243069	257073	252333	269189	335048	328314	259293	293650	385671	205121	331754	295853	333237	337517	248418	301478	231887	264647	295923	265326	164827
544456849;544456851;544456855;544456857;544456859;544456861;544456863;544456865;544456867;544456869;545687774	G7PER4	ref|NP_001270670|heterogeneous;ref|XP_005565111|PREDICTED:;ref|XP_005565112|PREDICTED:;ref|XP_005565114|PREDICTED:;ref|XP_005565115|PREDICTED:;ref|XP_005565116|PREDICTED:;ref|XP_005565117|PREDICTED:;ref|XP_005565118|PREDICTED:;ref|XP_005565119|PREDICTED:;ref|XP_005565120|PREDICTED:;ref|XP_005565121|PREDICTED:	HNRNPF	heterogeneous nuclear ribonucleoprotein F isoform X1
544456939;544456941;544456943;544456945	A0A2K5WXU9	ref|XP_005565151|PREDICTED:;ref|XP_005565152|PREDICTED:;ref|XP_005565153|PREDICTED:;ref|XP_005565154|PREDICTED:	CXCL12	stromal cell-derived factor 1 isoform X4
544457038;544457044;982268350;982268352;982268354;982268356;982268358;982268360	A0A2K5V981	ref|XP_005565195|PREDICTED:;ref|XP_005565198|PREDICTED:;ref|XP_015311499|PREDICTED:;ref|XP_015311500|PREDICTED:;ref|XP_015311501|PREDICTED:;ref|XP_015311502|PREDICTED:;ref|XP_015311503|PREDICTED:;ref|XP_015311504|PREDICTED:	LOC101866198	DNA excision repair protein ERCC-6 isoform X4
544457178	A0A2K5WPF5	ref|XP_005565260|PREDICTED:	RBP3	retinol-binding protein 3	718270	501512	958918	836139	972204	403811		204366			502535	332803	592991	345824	617111	837574	389228	624037	431267	615480	816073	679810	780805	605232	951463			486493		327576	429733	278431	493766	312887	628516	937905	415128	665771	457249	576784	934699	768992	777771	573828	848772
544457189	G7PEV6	ref|XP_005565265|PREDICTED:	ADIRF	adipogenesis regulatory factor
544457203	A0A2K5TVZ5	ref|XP_005565271|PREDICTED:	LOC102145365	annexin A8																			176918		184170								332075			132824
544457242	A0A2K5VI44	ref|XP_005565290|PREDICTED:	LOC101926166	glutamate dehydrogenase 1, mitochondrial																																			190534
544457244	A0A2K5WVT5	ref|XP_005565291|PREDICTED:	LOC102118666	protein FAM25A
544457253;544457255		ref|XP_005565295|PREDICTED:;ref|XP_005565296|PREDICTED:	MMRN2	multimerin-2 isoform X1	4950990	5167640	4728050	5064830	4927610	4038730	4471640	4258320	4006330	3631930	5117610	4667990	5055220	5696580	5502830	4120700	4508380	4521060	4850830	4768410	5188640	5299500	5177420	4749330	4862510	4058780	4301220	4728430	4350390	4425960	5554070	5089010	4634280	5165290	5224050	4648810	4394850	4277480	4440350	4530000	4840810	4983820	4385340	4418480	5162200
544457329	A0A2K5TWD6	ref|XP_005565330|PREDICTED:	CDHR1	cadherin-related family member 1	281707	210436	303689	240899	249029	222294		90521.3			365140	321893	353063	327375	352443	294801	310866	257911	193172	195529	189804	212794	260616	184835	246359					206856	463088	389930	357157	464455	427511	351714	262200	245152	359306	280333	270778	318035	336167	287018	201329
544457348		ref|XP_005565333|PREDICTED:	NRG3	pro-neuregulin-3, membrane-bound isoform															411773
544457370;544457374;544457376;545686840	I7G9X7	ref|NP_001270756|redox-regulatory;ref|XP_005565341|PREDICTED:;ref|XP_005565343|PREDICTED:;ref|XP_005565344|PREDICTED:	FAM213A	redox-regulatory protein FAM213A isoform X1
544457399		ref|XP_005565355|PREDICTED:	PLAC9	placenta-specific protein 9		53496.3	96102.8										106901								113160	118902	110077	82428.9	78951.2					75145	76664.6	92785.2	62746		96532.6								94806	81859.8
544457423	A0A2K5U7W5	ref|XP_005565366|PREDICTED:	LOC102119426	mannose-binding protein A-like	7059380	6286060	6732770	5053610	6428250	17724800	18351600	20931800	20259400	26576700	5058860	2663660	2585740	3026050	3537510	11485700	10361500	10209900	7763350	10344900	4758630	4510360	5382000	5340990	5441310	21912600	20080700	21538800	16487000	15830400	3558030	4466810	25599200	3562190	5121280	9736700	7227840	11468900	7702260	9446100	6819200	6131390	8219610	8712390	7163740
544457504;544457506;544457508;544457510;544457512	A0A2K5WI52	ref|XP_005565400|PREDICTED:;ref|XP_005565401|PREDICTED:;ref|XP_005565402|PREDICTED:;ref|XP_005565403|PREDICTED:;ref|XP_005565404|PREDICTED:	RPS24	40S ribosomal protein S24 isoform X6
544457709;544457711;544457713;544457717;982268803	A0A2K5VIJ9;A0A2K5VIH5;A0A2K5VIG9	ref|XP_005565495|PREDICTED:;ref|XP_005565496|PREDICTED:;ref|XP_005565497|PREDICTED:;ref|XP_005565499|PREDICTED:;ref|XP_015311630|PREDICTED:	ADK	adenosine kinase isoform X1
544457759;544457761;544457763;544457765;544457767;544457769;544457771;544457773;544457775;544457777;544457779;544457781;544457783;544457785;544457787;544457789;544457795;982268846	A0A2K5UV98;A0A2K5UV06;A0A2K5UV14;A0A2K5UVA9;I7GJL2;A0A2K5UV18	ref|XP_005565519|PREDICTED:;ref|XP_005565520|PREDICTED:;ref|XP_005565521|PREDICTED:;ref|XP_005565522|PREDICTED:;ref|XP_005565523|PREDICTED:;ref|XP_005565524|PREDICTED:;ref|XP_005565525|PREDICTED:;ref|XP_005565526|PREDICTED:;ref|XP_005565527|PREDICTED:;ref|XP_005565528|PREDICTED:;ref|XP_005565529|PREDICTED:;ref|XP_005565530|PREDICTED:;ref|XP_005565531|PREDICTED:;ref|XP_005565532|PREDICTED:;ref|XP_…	CAMK2G	calcium/calmodulin-dependent protein kinase type II	321853	424330	279706	336545	331311						268883	334751	411746		256995	274169	249076		296136		275930	281259	265140	343389	241754						280387				304449				295994	239857	333892	279587	263664	325039	214956
544457805;544457807	A0A2K5U7M0	ref|XP_005565542|PREDICTED:;ref|XP_005565543|PREDICTED:	SEC24C	protein transport protein Sec24C isoform X1
544457855;544457857;982268018		ref|XP_005565566|PREDICTED:;ref|XP_005565567|PREDICTED:;ref|XP_015311367|PREDICTED:	ANXA7	annexin A7 isoform X1	109639	249886	176241	169627	148134	205426	298151	120132		128233	187446	190495	82908.7	177504		82290.4			438826	103558	164350	68521.5		131440	96839.2			179221	370608			170864	77628.1	188942	102592	265082			238890			31006.7
544457961;544457963	G7PF24	ref|XP_005565618|PREDICTED:;ref|XP_005565619|PREDICTED:	DNAJB12	dnaJ homolog subfamily B member 12 isoform X2
544457989	A0A2K5WM35	ref|XP_005565631|PREDICTED:	SPOCK2	testican-2	10567100	13261200	10937200	11895300	11013000	9574650	11498100	8860180	9288890	8822990	10161500	11439700	10372800	13115300	12486000	10185600	12668900	12423700	16078000	12335900	10888100	12194900	11725600	11913900	10489300	9427360	11706100	11468600	10655300	12812000	9174530	10693600	9509750	11323000	10515000	11656300	13797800	12204100	14763700	12171000	11247900	11850400	11114600	11812500	9621030
544457995;544457997		ref|XP_005565634|PREDICTED:;ref|XP_005565635|PREDICTED:	CHST3	carbohydrate sulfotransferase 3	592916	479078	632768	553920	440367	475885	619535	656230			469043	347501	418296	394864	368428	403558	481969	580430	392239	374494	625476	589256	664371	708014	687660	709957	543941		579539	547902	551159	492119	366299	479513	442061	505388	516212	491160	504667	551396	591792	664621	574508	596084	613671
544457999		ref|XP_005565636|PREDICTED:	PSAP	prosaposin isoform X1
544458001		ref|XP_005565637|PREDICTED:	PSAP	prosaposin isoform X2
544458009	A0A2K5UU22	ref|XP_005565641|PREDICTED:	PSAP	prosaposin isoform X6	365837000	329386000	370360000	373488000	352631000	384557000	409525000	421539000	369587000	332410000	313781000	345985000	325763000	349326000	309067000	324280000	374271000	387127000	363431000	352800000	422198000	416810000	419291000	409186000	390035000	425163000	542431000	429203000	460379000	482595000	372373000	401813000	322489000	424263000	345930000	358389000	420571000	372864000	445151000	392056000	369558000	352513000	381753000	388412000	359483000
544458017;544458019;544458021;982268994;982268997		ref|XP_005565645|PREDICTED:;ref|XP_005565646|PREDICTED:;ref|XP_005565647|PREDICTED:;ref|XP_015311690|PREDICTED:;ref|XP_015311691|PREDICTED:	CDH23	cadherin-23 isoform X1	229136	269153	227038	299302	257503	457264	404895	411618	471692	408191	235444	237555	206260	193914		366140	423376	341227	454057	330465	186800	226881	226516	165246	178850	270013	380581	392851	369175	421262	186669	168861	241753	192915	191694	309280	359678	322480	356492	340265	225111	227202	290746	258047	475915
544458032;544458034	A0A2K5VIP2;A0A2K5VJ03	ref|XP_005565652|PREDICTED:;ref|XP_005565653|PREDICTED:	UNC5B	netrin receptor UNC5B isoform X1	1151820	1274420	1107820	1143960	1276370	1140580	1338510	873894	1132930	1291880	1309480	1247400	1201130	1416930	1317310	848746	1017430	824905	739584	924143	980898	967305	930220	910883	974231	1252350	928922	1116100	1268110	1273350	1149480	1222100	1165360	1347180	1213030	846550	884244	835733	881795	1007770	935838	826101	997131	906842	945530
544458037	A0A2K5U618	ref|XP_005565654|PREDICTED:	PCBD1	pterin-4-alpha-carbinolamine dehydratase isoform X1																																		243892							397642
544458199;544458201;544458205;544458207	A0A2K5TME6;A0A2K5TME5	ref|XP_005565727|PREDICTED:;ref|XP_005565728|PREDICTED:;ref|XP_005565730|PREDICTED:;ref|XP_005565731|PREDICTED:	HK1	hexokinase-1 isoform X1	367906	347664	273734	426610	332698	328016	328145		371818	287316	314298	317377	288893	289712	344828	745757	225137	221133	264875	315143	334170	263469	263880	304032	247173		274416	299423	265263	271036	310432	343872	374220	316935	287382	192048	181697	162092	212734	226546	269589	242715	222134	251599	267695
544458214	A0A2K5U150	ref|XP_005565734|PREDICTED:	SRGN	serglycin	347514	370297	404369	345506		352037	375720	261326	475564	450362	293964	272809		362070	276445	504454	532185	407220	633842	312934	323231	370769	408195	340310	342067	385868	503482	390132	524133	441770	285524	300596	278399	297883	338892	440716	553980	474372	508737	436241	440431	439035	403533	576230	496653
544458284;544458286;982269215;982269218;982269220;982269223	G7PDD0	ref|XP_005565768|PREDICTED:;ref|XP_005565769|PREDICTED:;ref|XP_015311759|PREDICTED:;ref|XP_015311760|PREDICTED:;ref|XP_015311761|PREDICTED:;ref|XP_015311763|PREDICTED:	HNRNPH3	heterogeneous nuclear ribonucleoprotein H3 isoform X1
544458288;545686767	G7P6U9	ref|NP_001270032|60S;ref|XP_005565770|PREDICTED:	LOC102128774;RPL32	60S ribosomal protein L32
544458600;544458602;544458604	A0A2K5UZY9;G7PDG1	ref|XP_005565899|PREDICTED:;ref|XP_005565900|PREDICTED:;ref|XP_005565901|PREDICTED:	MBL2	mannose-binding protein C isoform X1	844971	535934	655411	516039	679241	1500250	1397520	1439210	1443820	1726770	621981	244337	259310	308462	313243	1721250	1122950	1131110	795858	1268290	291626		411961	305399	322790	1486360	1267660	1384070	1014120	1060180	273163	381036	2724160	327564	458469	1390520	912441	1376010	951617	1270010	533172	494159	641960	718168	614246
544458624;544458626;982269466	G7PDG4	ref|XP_005565910|PREDICTED:;ref|XP_005565911|PREDICTED:;ref|XP_015311843|PREDICTED:	ASAH2	neutral ceramidase	169328	142465	200306	135841	150074						256833	160449	216330	232130	210102	160656			153123		196375	183368	219857	160650	213797						243670	232815	175311	228359	234357		103761		148935	130191	192757	143405	267945		163097
544458656;982269486	A0A2K5U3B4	ref|XP_005565926|PREDICTED:;ref|XP_015311848|PREDICTED:	MINPP1	multiple inositol polyphosphate phosphatase 1 isoform X1	2432510	2002110	2567260	2321790	2436040	2401930	1958740	3207140	1982560	2359180	2347130	2454460	2592160	2387210	2469350	2406310	2526750	3005020	2310220	2437150	3058920	2852700	2644430	2579310	2704350	2667760	2678560	2886140	2497570	2879750	2872590	2955240	2385530	2667240	2879150	2937330	3235620	2928630	3251260	3041080	2228370	2478660	2241420	2593500	2706060
544458672;544458674	A0A2K5WWR5;A0A2K5WWP8	ref|XP_005565933|PREDICTED:;ref|XP_005565934|PREDICTED:	PAPSS2	bifunctional 3'-phosphoadenosine 5'-phosphosulfate
544458707;544458709	A0A2K5VY67	ref|XP_005565949|PREDICTED:;ref|XP_005565950|PREDICTED:	ANKRD22	ankyrin repeat domain-containing protein 22 isoform X1
544458713;982269522	A0A2K5U1C8	ref|XP_005565952|PREDICTED:;ref|XP_015311855|PREDICTED:	ACTA2	actin, aortic smooth muscle											1383300								588465					1697880									1023680												1406130
544458731;544458733	A0A2K5VBG9	ref|XP_005565961|PREDICTED:;ref|XP_005565962|PREDICTED:	LIPA	lysosomal acid lipase/cholesteryl ester hydrolase										313967			228618			374564	346856	318707								384594		284497	299159	220623	194911			186257	195561	248927	254875		207950				239498	304576
544458834;544458836;544458838	A0A2K5TUC3	ref|XP_005566007|PREDICTED:;ref|XP_005566008|PREDICTED:;ref|XP_005566009|PREDICTED:	IDE	insulin-degrading enzyme isoform X1				304198	590864		423404					285314		196968					522433		1122610			398308					914642			299883		271356	104563	232722			402242	176488
544458885;982269652	A0A2K5W172	ref|XP_005566031|PREDICTED:;ref|XP_015311886|PREDICTED:	RBP4	retinol-binding protein 4	47610700	43155000	45154900	36022600	44220200	92353800	90531500	92123000	83144400	96918000	37561800	37683000	36316500	33530900	33463300	55141500	55265600	52295300	41018100	45066100	26301600	27639600	30376200	34161000	31152500	69421700	92202200	97279500	67653300	72937800	35891400	36085900	55615200	34600100	33874400	53382300	49069600	52914300	43425400	44169600	42970900	41032600	47117900	36912200	37179100
544458901	G7PDL1	ref|XP_005566038|PREDICTED:	LGI1	leucine-rich glioma-inactivated protein 1 isoform X1	307335	182744	277285		306214	582151	468669	691261	379319	483254	293891	432044	278864	281144		312903	391360	434767		443481	429826	431436	323768	373205	318835	712140	706819	639788	569494	582445	318360	353647	248306	277128	278252	346433	356716	315718	394094	348854	243082	287697	368571	301957	307543
544458982	A0A2K5UPI7	ref|XP_005566074|PREDICTED:	PDLIM1	PDZ and LIM domain protein 1
544459127;982269896	A0A2K5W5W3	ref|XP_005566141|PREDICTED:;ref|XP_015311983|PREDICTED:	TLL2	tolloid-like protein 2 isoform X1
544459133	A0A2K5W768	ref|XP_005566144|PREDICTED:	TM9SF3	transmembrane 9 superfamily member 3	184645	372969	420952	373525	352988	161968	459141	405030	158440	328091	411259	377541	393818	484667	304433	394175	403075	408208	490842	339758	301625		293544	361539	351327	354815	359854	325616	269755	357946	366497	399336	546184	379641	404120	432879	480496	503567	322157	442579	319013	303139	295861	339285	380925
544459209	A0A2K5W8J0	ref|XP_005566180|PREDICTED:	PI4K2A	phosphatidylinositol 4-kinase type 2-alpha isoform X1
544459335;544459337	A0A2K5UDJ6	ref|XP_005566232|PREDICTED:;ref|XP_005566233|PREDICTED:	CPN1	carboxypeptidase N catalytic chain isoform X1	79537.1					402446	266609	527810		529004				25628		304399	162281	197434		159481						232445		339923	266346	164842			299044			168349	144071	173562		176345
544459340;544459342	G7PDQ8	ref|XP_005566234|PREDICTED:;ref|XP_005566235|PREDICTED:	ERLIN1	erlin-1
544459459;544459461;544459465		ref|XP_005566287|PREDICTED:;ref|XP_005566288|PREDICTED:;ref|XP_005566290|PREDICTED:	KAZALD1	kazal-type serine protease inhibitor domain-containing	206444	220385		143757	225523	220843	297596	401093	217431	191141	361032	312301	415928	266563	236839	355277	364978	547908	265667	240718	248267	285451	268985	234667	208996	433810	392095	315866	338762	378322	462469	418302	371846	386195	347001	425535	470537	385265	463876	431668	224090	256877	309794		153582
544459574;544459576;544459578;544459580;544459582;544459584;544459586;544459588;544459590;982270269	G7PDU4	ref|XP_005566339|PREDICTED:;ref|XP_005566340|PREDICTED:;ref|XP_005566341|PREDICTED:;ref|XP_005566342|PREDICTED:;ref|XP_005566343|PREDICTED:;ref|XP_005566344|PREDICTED:;ref|XP_005566345|PREDICTED:;ref|XP_005566346|PREDICTED:;ref|XP_005566347|PREDICTED:;ref|XP_015312096|PREDICTED:	GBF1	Golgi-specific brefeldin A-resistance guanine nucleotide
544459594;544459598;982270277;982270279;982270283	A0A2K5UTZ1	ref|XP_005566349|PREDICTED:;ref|XP_005566351|PREDICTED:;ref|XP_015312098|PREDICTED:;ref|XP_015312099|PREDICTED:;ref|XP_015312100|PREDICTED:	NFKB2	nuclear factor NF-kappa-B p100 subunit isoform X3
544459648;982270322		ref|XP_005566374|PREDICTED:;ref|XP_015312116|PREDICTED:	ARL3	ADP-ribosylation factor-like protein 3 isoform X2						169011											96658.4										146330										108987	131762	140008
544459680;544459684;544459686;544459688;982270342;982270344;982270346	G7PDV7	ref|XP_005566389|PREDICTED:;ref|XP_005566391|PREDICTED:;ref|XP_005566392|PREDICTED:;ref|XP_005566393|PREDICTED:;ref|XP_015312119|PREDICTED:;ref|XP_015312120|PREDICTED:;ref|XP_015312121|PREDICTED:	NT5C2	cytosolic purine 5'-nucleotidase isoform X1
544459698;544459700;982270364		ref|XP_005566398|PREDICTED:;ref|XP_005566399|PREDICTED:;ref|XP_015312126|PREDICTED:	USMG5	up-regulated during skeletal muscle growth protein 5
544459741;544459743	G7PDW9;A0A2K5UDK9	ref|XP_005566419|PREDICTED:;ref|XP_005566420|PREDICTED:	SLK	STE20-like serine/threonine-protein kinase isoform X1
544459775	A0A2K5VKD6	ref|XP_005566433|PREDICTED:	SORCS3	VPS10 domain-containing receptor SorCS3	7782960	8870560	8834560	7103350	7768580	5133720	7720090	5572620	5239050	5095440	6893130	8017370	9574030	8832290	9466290	8112910	8801830	9467110	9275910	9417630	8487820	8691010	9330890	8755370	9503320	5836290	7153870	7156220	5456480	6575820	7876650	8345360	7464920	8218460	8990450	10585900	9281070	8722290	8681890	8692370	9125140	9540890	8661410	7711120	8039340
544459794;544459798;544459800	A0A2K5W2U1	ref|XP_005566439|PREDICTED:;ref|XP_005566441|PREDICTED:;ref|XP_005566442|PREDICTED:	SORCS1	VPS10 domain-containing receptor SorCS1 isoform X1	2291480	2564360	2328530	2773340	2485970	1954730	1907830	1767770	1568480	1736450	1892100	2263820	1848530	2202360	1952460	1912020	2348070	2001640	2280230	2058160	2416120	2595920	2292240	2751610	2418400	1880320	1917170	1831160	2065970	1851160	1835640	2048170	1879530	2051860	1848500	1980990	2397570	1907100	2274300	2121800	2530220	2564070	2188700	2443600	2201880
544459820;544459822;544459824;982270429	A0A2K5UNK8	ref|XP_005566448|PREDICTED:;ref|XP_005566449|PREDICTED:;ref|XP_005566450|PREDICTED:;ref|XP_015312143|PREDICTED:	XPNPEP1	xaa-Pro aminopeptidase 1 isoform X2					214376						160835					139774			286975					359987	302265							218244	160504		220856					198013	386027			530107
544460005	A0A2K5WHY8	ref|XP_005566527|PREDICTED:	HABP2	hyaluronan-binding protein 2 isoform X1	3030010	2391300	3031620	1932940	2236700	6542320	4698650	7617760	5190330	5353410	2061990	1551660	1782700	1692840	1673980	6154140	4836990	6015200	4020540	4768460	2274510	2208560	2150140	1737040	2043390	5205310	5008970	5767030	4128530	4259160	2017470	1694520	2797360	1852020	2064690	4714160	4155880	4930250	3862140	4018400	2210640	2464620	2938260	2297540	2636430
544460009;544460011;982270589	A0A2K5VRR7	ref|XP_005566529|PREDICTED:;ref|XP_005566530|PREDICTED:;ref|XP_015312194|PREDICTED:	CASP7	caspase-7 isoform X1
544460074;544460076;544460080;544460084;544460086;982270640;982270642;982270650;982270652;982270655;982270658		ref|XP_005566560|PREDICTED:;ref|XP_005566561|PREDICTED:;ref|XP_005566563|PREDICTED:;ref|XP_005566565|PREDICTED:;ref|XP_005566566|PREDICTED:;ref|XP_015312212|PREDICTED:;ref|XP_015312213|PREDICTED:;ref|XP_015312218|PREDICTED:;ref|XP_015312219|PREDICTED:;ref|XP_015312220|PREDICTED:;ref|XP_015312221|PREDICTED:	ABLIM1	actin-binding LIM protein 1 isoform X12
544460098;544460100;544460102;982270694;982270699	A0A2K5TWP5;A0A2K5TWP3	ref|XP_005566571|PREDICTED:;ref|XP_005566572|PREDICTED:;ref|XP_005566573|PREDICTED:;ref|XP_015312236|PREDICTED:;ref|XP_015312238|PREDICTED:	GFRA1	GDNF family receptor alpha-1 isoform X1	375413	420856	450607	400423	474684	323778	392042	377899	286411		523209	477605	412867	453520	514579	367583	306542	302598	331992	319622	511385	327732	393037	318065	339052		478486	535563	351982	378456	401817	355258	486590	389404	398763	301026	312294	271000	316364	402531	318097	329136	395525	315490	304563
544460106;544460110;982270687;982270690	A0A2K5WB84	ref|XP_005566575|PREDICTED:;ref|XP_005566577|PREDICTED:;ref|XP_015312234|PREDICTED:;ref|XP_015312235|PREDICTED:	ATRNL1	attractin-like protein 1 isoform X1
544460210		ref|XP_005566616|PREDICTED:	EIF3A	eukaryotic translation initiation factor 3 subunit A
544460229;544460231	A0A2K5VBE2	ref|XP_005566625|PREDICTED:;ref|XP_005566626|PREDICTED:	RGS10	regulator of G-protein signaling 10 isoform X1
544460233;544460235;544460239;544460241	A0A2K5W5Z2;A0A2K5W5X3	ref|XP_005566627|PREDICTED:;ref|XP_005566628|PREDICTED:;ref|XP_005566630|PREDICTED:;ref|XP_005566631|PREDICTED:	TIAL1	nucleolysin TIAR isoform X1
544460247;544460249	A0A2K5VAY0	ref|XP_005566633|PREDICTED:;ref|XP_005566634|PREDICTED:	BAG3	BAG family molecular chaperone regulator 3 isoform X1
544460263;544460265;982270792	A0A2K5W124	ref|XP_005566641|PREDICTED:;ref|XP_005566642|PREDICTED:;ref|XP_015312259|PREDICTED:	SEC23IP	SEC23-interacting protein isoform X1
544460288;544460292;544460296		ref|XP_005566651|PREDICTED:;ref|XP_005566653|PREDICTED:;ref|XP_005566655|PREDICTED:	FGFR2	fibroblast growth factor receptor 2 isoform X2	6637660	7327290	6098780	7194950	6837980	5119850	5975870	4436750	4291900	4267750	6619530	7297190	6217510	6967410	7015250	5663940	6457040	5615680	6924060	5572550	6669140	6280480	6469000	6435430	6268750	5074190	5187460	4972260	4817290	5322490	6563230	6681720	5990760	7244930	6171950	6143800	7113040	5829470	7342930	6400400	6951460	6275250	6351170	6860240	5555520
544460457;544460459	I7GES7	ref|XP_005566728|PREDICTED:;ref|XP_005566729|PREDICTED:	BUB3	mitotic checkpoint protein BUB3 isoform X1
544460465	A0A2K5U0F7	ref|XP_005566731|PREDICTED:	CPXM2	inactive carboxypeptidase-like protein X2	171664	131188	295897	127990	137550			175754	330468	143600	208966		190269			340608	209245	382632	189056	209533	158938	178379	179714	261381	224055	313075	224133	162791	259482	240248	169796	194013	200994	142734	149909	296848	404750	294437	291454	289121	192331	171181	263251	268993	209687
544460471;544460473;544460475;982270941;982270945	G7PEB0	ref|XP_005566734|PREDICTED:;ref|XP_005566735|PREDICTED:;ref|XP_005566736|PREDICTED:;ref|XP_015312311|PREDICTED:;ref|XP_015312312|PREDICTED:	CHST15	carbohydrate sulfotransferase 15	1350840	1123970	1549530	1271030	1098820	1354210	1003380	1645360	847014	1089430	1532480	1387170	1678690	1234890	1014120	1682560	1521180	1887910	1305160	1198290	1369220	1416780	1423570	1603740	1560350	1624070	1479550	1612960	1696020	1345140	1804550	1794400	1844480	1625710	1709660	1920410	2081170	1884300	2091010	1791160	1323190	1622990	1454650	1694600	1487820
544460492	A0A2K5TK21	ref|XP_005566739|PREDICTED:	LHPP	phospholysine phosphohistidine inorganic pyrophosphate	456810	401761	651662	412986	545994		643338				410554	480528	362626	410122	426934	429377	402830	396045	498311	572495	286922	340057	279786	325779	319160	492059		372527	583780	476031	410591	421983	414697	380260	458470	435161	356087	341422	452716	383130	481123	513698	402287	401298	468163
544460664	A0A2K5U780	ref|XP_005566812|PREDICTED:	GLRX3	glutaredoxin-3																																		85254	103025			80372.3				426656
544460753	A0A2K5WDP1	ref|XP_005566846|PREDICTED:	CALY	neuron-specific vesicular protein calcyon	4020790	4619330	3802690	4461580	4806510	3444550	3463980	2567690	3227580	2972820	4145050	5244060	4705070	4985220	5612750	3521000	3141390	3236760	3527190	3892670	3877220	3867440	4017020	3809380	3968810	3247700	2646150	2760220	2449160	3268210	4189810	4597960	4394950	4465220	4633770	4035510	3443210	3307720	3584830	3891780	3420240	3603500	3589540	3833740	3256310
544460771;544460775	A0A2K5UMX7	ref|XP_005566854|PREDICTED:;ref|XP_005566856|PREDICTED:	SPRN	shadow of prion protein isoform X1	1920800	2282790	2158240	1690830	2072070	677845	1421470	968244	737416	1103720	931936	1033680	1207940	924225	986846	1698740	1677240	2115150	1587030	1404020	1175760	1466240	1578190	1788330	1637660	924662	981234	1018880	852097	864927	923608	1085680	1078170	844651	916004	2104010	1733250	1820880	1508690	1984710	1770660	2248180	2095830	1710300	1683410
544460890		ref|XP_005566911|PREDICTED:	ARSA	arylsulfatase A isoform X1	932963	865215	850643	867400	1019000	1114800	968089	1007880	1101090	832784	1064090	1146290	938430	1261380	1285250	1027910	925539	881146	1099780	914462	1111250	1016530	946664	749763	806033	1136010	1068370	1159870	1267380	1218160	1026450	1104630	977385	1036760	1144430	897222	1005700	786833	952115	924297	1016160	725655	747281	863158	888260
544460919		ref|XP_005566925|PREDICTED:	KLHDC7B	kelch domain-containing protein 7B
544460929	A0A2K5TL96	ref|XP_005566930|PREDICTED:	TYMP	thymidine phosphorylase		152106	283944	271837	229189	176874	256384	227262	431919	157088	284416	247423		291612						549754	385838			493704	320267			333614	643491			336711	255055	189782	166764	1099750	202672	238794	309911	230874			441406	338884	365633
544460965;544460967;544460969;982271486;982271488;982271490		ref|XP_005566945|PREDICTED:;ref|XP_005566946|PREDICTED:;ref|XP_005566947|PREDICTED:;ref|XP_005566948|PREDICTED:;ref|XP_005566949|PREDICTED:;ref|XP_015312484|PREDICTED:	SBF1	myotubularin-related protein 5 isoform X4
544461014		ref|XP_005566969|PREDICTED:	PLXNB2	plexin-B2	4585590	4540280	5222340	4466190	4234310	3472190	3566730	3783260	3501380	3023380	4244820	4537420	4723850	4258640	4009500	3971820	4900440	5117540	4208960	4324050	4573420	4960760	4802120	5164680	4992230	3693690	4992370	4383590	4718710	4410570	4767590	5022410	4868760	4696160	4861640	4694780	5872960	4755220	5551500	4886150	5056360	5585520	5463420	5570050	4799870
544461232	A0A2K5VCN4	ref|XP_005567067|PREDICTED:	FBLN1	fibulin-1	97225300	89201200	96335000	99246500	94150100	80772600	80906300	81490800	95893800	75986700	100631000	95055900	103535000	95890400	89610300	86505400	91300800	91207700	100301000	92853400	90454600	99041400	90059200	89688000	89081300	85699800	92768100	91548300	93493900	88546100	91121300	86748300	90386400	90127200	87985000	80317500	87928200	88958400	89878300	83791100	84411700	86247000	97934900	96402900	98145600
544461257		ref|XP_005567078|PREDICTED:	UPK3A	uroplakin-3a
544461387;544461389;544461391;544461393;544461397;544461399;544461401;982271801;982271803	G7PFV5;A0A2K5WWJ9	ref|XP_005567137|PREDICTED:;ref|XP_005567138|PREDICTED:;ref|XP_005567139|PREDICTED:;ref|XP_005567140|PREDICTED:;ref|XP_005567142|PREDICTED:;ref|XP_005567143|PREDICTED:;ref|XP_005567144|PREDICTED:;ref|XP_015312584|PREDICTED:;ref|XP_015312585|PREDICTED:	PACSIN2	protein kinase C and casein kinase substrate in neurons
544461423;567315956	A0A2K5UUC3;Q4R2X7	ref|NP_001274640|NADH-cytochrome;ref|XP_005567155|PREDICTED:	LOC102137053	uncharacterized protein LOC102137053 isoform X1
544461470;982271853	A0A2K5U017	ref|XP_005567176|PREDICTED:;ref|XP_015312603|PREDICTED:	NAGA	alpha-N-acetylgalactosaminidase isoform X2	623243	514229	551219	534834	587669	701646	583513	558618	523546	578023	685349	654951	641735	663529	611079	769563	763209	761775	832709	850583	615370	468077	590368	465812	544656	653589	499203	465476	686986	534097	625410	623967	632002	606645	581601	670599	721671	731297	719890	805940	634602	488712	649183	481117	542933
544461519;548961529	Q25MP7	ref|NP_001271884|NHP2-like;ref|XP_005567197|PREDICTED:	SNU13	NHP2-like protein 1 isoform X1
544461522;982271330	Q4R673	ref|XP_005567198|PREDICTED:;ref|XP_015312422|PREDICTED:	XRCC6	X-ray repair cross-complementing protein 6 isoform X1																																	85460.9
544461538;544461540	G7PFN3	ref|XP_005567205|PREDICTED:;ref|XP_005567206|PREDICTED:	PHF5A	PHD finger-like domain-containing protein 5A isoform X1
544461542;544461544;982271905	A0A2K5VHM1	ref|XP_005567207|PREDICTED:;ref|XP_005567208|PREDICTED:;ref|XP_015312620|PREDICTED:	ACO2	aconitate hydratase, mitochondrial isoform X2	78730.7	110144		114359												113576
544461563;544461565;544461569;982271920;982271922	Q95LM9;A0A2K5W265	ref|XP_005567216|PREDICTED:;ref|XP_005567217|PREDICTED:;ref|XP_005567219|PREDICTED:;ref|XP_015312622|PREDICTED:;ref|XP_015312623|PREDICTED:	RANGAP1	ran GTPase-activating protein 1 isoform X1
544461583	A0A2K5X0P1	ref|XP_005567226|PREDICTED:	ST13	hsc70-interacting protein	324398		371103	348776		433121		414148	388302		350653	313310	339245	317450		422627	349719	424079	464592	337599	300945	243197	338915	294073	340824			339272	348307		348566	410511	427200	371608	345394	327881	335986	377896	317296	386748	391820	427397	395056	364246	433058
544461698;544461700;544461704;544461706;544461716	A0A2K5UFV4	ref|XP_005567282|PREDICTED:;ref|XP_005567283|PREDICTED:;ref|XP_005567285|PREDICTED:;ref|XP_005567286|PREDICTED:;ref|XP_005567291|PREDICTED:	MGAT3	beta-1,4-mannosyl-glycoprotein	1714040	1844990	1675380	1544080	1469460						1503210	1354090	1728940	1798670	1647540	1670890	1170890	1535950	1330690	1507090	1852360	1762190	1830660	1640580	1822540	1427460	2039210	1479180	1732690	2033160	2052400	1891770	1447520	2216150	1999140	1755380	1551650	790739	1653990	1403120	2117000	1968220	1599600	1872570	1576500
544461737	A0A2K5UX81	ref|XP_005567301|PREDICTED:	PDGFB	platelet-derived growth factor subunit B	4594010	5552990	4580600	4735530	4602570	3404930	3326940	2893150	2263020		5139840	4965460	4715490	5641110	5726750	4198880	3879050	4485050	4733220	3647560	5317240	4966590	4694600	4691190	4656390		2397190	2252350	2204450	2937340	4718720	4450800	4035340	4814860	4489410	4127750	4266110	3342430	4058590	3912170	4516480	4336120	4318940	4400150	4349010
544461742		ref|XP_005567303|PREDICTED:	APOBEC3B	LOW QUALITY PROTEIN: DNA dC->dU-editing enzyme APOBEC-3B
544461784;544461792;982272083	A0A2K5TMJ7	ref|XP_005567323|PREDICTED:;ref|XP_005567327|PREDICTED:;ref|XP_015312676|PREDICTED:	GTPBP1	GTP-binding protein 1 isoform X2
544461794;544461798;544461800;982272073;982272077;982272079;982272081	A0A2K5UID6;A0A2K5UIF2	ref|XP_005567328|PREDICTED:;ref|XP_005567329|PREDICTED:;ref|XP_005567330|PREDICTED:;ref|XP_005567331|PREDICTED:;ref|XP_015312673|PREDICTED:;ref|XP_015312674|PREDICTED:;ref|XP_015312675|PREDICTED:	SUN2	SUN domain-containing protein 2 isoform X1
544461844;544461846;544461848;544461850		ref|XP_005567352|PREDICTED:;ref|XP_005567353|PREDICTED:;ref|XP_005567354|PREDICTED:;ref|XP_005567355|PREDICTED:	DDX17	probable ATP-dependent RNA helicase DDX17 isoform X1																																	223004
544461935		ref|XP_005567396|PREDICTED:	LOC102124284	histone H1.0
544461954	A0A2K5W448	ref|XP_005567405|PREDICTED:	LGALS1	galectin-1	6391610	4173890	8758780	4091010	5020260	6475390	5014210	10813500	4266630	5666410	7755540	4830410	9261190	4788660	4789860	7246910	5992980	11147400	5315910	6770910	5792320	5525550	6814600	6223590	7198180	8528620	8809870	9419460	8236450	9737730	9361390	8662610	12512900	7418460	9414530	9265980	9381390	10433000	9105600	9846300	8349140	6936200	8873010	7508200	7890790
544461981	A0A2K5U657	ref|XP_005567418|PREDICTED:	MFNG	beta-1,3-N-acetylglucosaminyltransferase manic fringe	469442	410275	476553	495712	516514	702143	475557	686106	401387	465879	556091	456121	565926	374187	466960	610158	535809	589325		455972	502479	413489	485830	425673	564203	608727	749816	734433	603987	746660	624521	607702	588721	525950	571345	566517	519824	515545	440278	562612	454935	363210	394271	453404	520348
544461985;982272216;982272218;982272220	A0A2K5UKG6	ref|XP_005567420|PREDICTED:;ref|XP_015312716|PREDICTED:;ref|XP_015312717|PREDICTED:;ref|XP_015312718|PREDICTED:	ELFN2	protein phosphatase 1 regulatory subunit 29	690663	608242	602296	766362	582045						668150	544493	455522	723820	629214	544932		393102	563613		834130	780198	716150	594517	742669						630149	721843		640187	780241	777860	554112	660441		599802		711679	546109	618260
544462014	G7PFC9	ref|XP_005567434|PREDICTED:	RAC2	ras-related C3 botulinum toxin substrate 2			83624																	536536												200777									218211		267093	630286	381932
544462048	G7PFC2	ref|XP_005567449|PREDICTED:	TST	thiosulfate sulfurtransferase
544462060	G7PFB9	ref|XP_005567455|PREDICTED:	PVALB	parvalbumin alpha	5697610	6445750	4930840	6701830	5820770	4894380	5084150	3987130	4339450	4588300	5781550	6469730	5751760	7354530	6815780	4698180	4931230	4437520	7376660	5761840	5930700	5834360	5570420	5779570	5284040	4336440	4460790	4474660	4576210	5341570	6059570	6110620	4941670	6687760	5887890	4528180	5208360	4739350	5759520	4792570	5471160	4539070	4920620	5552400	4330270
544462081;982272264	A0A2K5X7Q7	ref|XP_005567463|PREDICTED:;ref|XP_015312728|PREDICTED:	EIF3D	eukaryotic translation initiation factor 3 subunit D
544462096	A0A2K5UBX7	ref|XP_005567470|PREDICTED:	MYH9	myosin-9		246437	292667	264958	470988		294280	232162	429681		745783	296366		316805		253898	420696	409835	795532	1241800	580885	631406		614560	478998	615237	490803		541837	304235	609065	1190780	1838930	390201	466599	523501	272976	278879	456033	167414	586512	450864	486100	1042910	493282
544462198;544462200;982272353	G7PFA9	ref|XP_005567517|PREDICTED:;ref|XP_005567518|PREDICTED:;ref|XP_015312747|PREDICTED:	MB	myoglobin																															211693				219957
544462215;544462219	G7PFA5	ref|XP_005567525|PREDICTED:;ref|XP_005567527|PREDICTED:	TOM1	target of Myb protein 1 isoform X2																66993.6
544462316	A0A2K5VYS6	ref|XP_005567565|PREDICTED:	SLC5A1	sodium/glucose cotransporter 1
544462429		ref|XP_005567614|PREDICTED:	PIK3IP1	phosphoinositide-3-kinase-interacting protein 1 isoform	12447100	14258500	12977200	13900700	14774800	11234700	10328900	8270550	9274430	10150700	12303900	13950200	10464200	14385700	13437100	11344000	10589700	9865830	14034600	10001300	12396500	11291600	11798100	11909000	11426800	9854150	9761540	8220190	8100230	9127030	12055300	11614700	10583300	12525200	12778400	10794500	11859900	8920060	11933100	9650360	12491900	11955800	12156500	12720700	10593100
544462498;982273166;982273168	A0A2K5WSB6	ref|XP_005567642|PREDICTED:;ref|XP_015312995|PREDICTED:;ref|XP_015312996|PREDICTED:	TCN2	transcobalamin-2	1112170	893370	878593	1114430	1070090	1062700	1447560	922346	1193290	966451	1042410	1064480	1023630	1150410	1130600	794493	850757	712315	1044720	946258	857774	985673	864510	1017070	905053	1231920	1125980	1081320	1320500	965841	1022340	1090530	1025720	994540	992806	942108	960790	609457	900916	813481	920901	796091	765013	844590	906209
544462545;544462549		ref|XP_005567665|PREDICTED:;ref|XP_005567667|PREDICTED:	SEC14L2	SEC14-like protein 2 isoform X2
544462553	G7PF65	ref|XP_005567669|PREDICTED:	SF3A1	splicing factor 3A subunit 1
544462667;544462671	A0A2K5X0N0;A0A2K5X187	ref|XP_005567725|PREDICTED:;ref|XP_005567727|PREDICTED:	AP1B1	AP-1 complex subunit beta-1 isoform X4	323854		305677	366462	315442	288913					304191	311964	338522	323564	338998	342414	337139	334456	300585	352639	367001		333586		372126		285975	310560	277585	330925	347360	323311	252688	345971	346297	325117	304078	365927	274576	324941	354280	328722	341102	356937	386828
544462701;544462705;567315985;982271359;982271361;982271363;982271365;982271367	A0A2K5WSB9;A0A2K5WSC3;Q4R3Q5	ref|NP_001274652|RNA-binding;ref|XP_005567742|PREDICTED:;ref|XP_005567744|PREDICTED:;ref|XP_015312434|PREDICTED:;ref|XP_015312435|PREDICTED:;ref|XP_015312436|PREDICTED:;ref|XP_015312437|PREDICTED:;ref|XP_015312438|PREDICTED:	EWSR1	RNA-binding protein EWS isoform X6
544462750		ref|XP_005567765|PREDICTED:	PITPNB	phosphatidylinositol transfer protein beta isoform																																79917.3
544462825;544462827;544462829;982272701;982272705		ref|XP_005567792|PREDICTED:;ref|XP_005567793|PREDICTED:;ref|XP_005567794|PREDICTED:;ref|XP_015312855|PREDICTED:;ref|XP_015312856|PREDICTED:	SEZ6L	seizure 6-like protein isoform X3	11070000	13041000	10658400	12810800	11019100	6518850	7217180	5388200	5331310	5599390	10042200	11757200	7412210	3244750	2824800	7920540	8110780	5418400	3035940	2392410	11912100	10971900	7812920	3317900	3061520	7871120	6311540	4544620	2308900	2206320	6435060	7293010	6345120	10166200	9525530	4695620	4922000	4252500	7128980	6118000	7316830	7532400	7093020	11043800	8486120
544462985		ref|XP_005567855|PREDICTED:	LOC102136572	40S ribosomal protein S10-like
544463030		ref|XP_005567872|PREDICTED:	LOC102116858	immunoglobulin omega chain-like																1656030	1432670	1228930		1439730																			1049690
544463072		ref|XP_005567887|PREDICTED:	LOC102126084	Ig heavy chain Mem5-like	687374000	583470000	615298000	577938000	636692000	1182890000	1039170000	1245620000	1252120000	1671830000	444923000	430647000	415803000	406698000	493466000	925343000	823756000	743221000	652772000	883222000	309416000	337281000	389570000	396849000	444516000	1296650000	1290340000	1399860000	990728000	984779000	422214000	388469000	787757000	328734000	427894000	675275000	571642000	733473000	561317000	656090000	515015000	466420000	514040000	426059000	477013000
544463146		ref|XP_005567920|PREDICTED:	MAPK1	mitogen-activated protein kinase 1		148227																		413346	153830	83995.6		118734									357707								160095
544463192	G7PHA8	ref|XP_005567943|PREDICTED:	SERPIND1	heparin cofactor 2	69912000	47678500	74635000	59297900	60193800	86290400	68766800	106190000	67106500	79493000	63969500	50758100	68450200	51863800	49745800	65155100	63247600	78340300	48187500	61306700	62514100	68321100	68411800	74177600	75073100	107959000	101696000	107888000	103122000	98804000	72173400	61803600	66638800	66302500	63119200	72001700	64720200	70220400	64523700	67601100	57414500	61436100	72246800	61006200	71445400
544463203	G7PHA6	ref|XP_005567948|PREDICTED:	CRKL	crk-like protein
544463301		ref|XP_005567993|PREDICTED:	RTN4R	reticulon-4 receptor	1426560	1486800	1310150	1573950	1478530	1114980	1226140	862097	1007390	989785	1448560	1605390	1515310	1738480	1802160	1706390	1615130	1566220	1959330	1792060	1280880	1321700	1248810	1451740	1408570	1081160	1005600	1240960	1033460	1190300	1513470	1527070	1307430	1600180	1619420	1837400	1593560	1521150	1681420	1704770	1575160	1540080	1318680	1376950	1557170
544463355;544463357;982272885;982272888;982272890;982272893;982272895		ref|XP_005568018|PREDICTED:;ref|XP_005568019|PREDICTED:;ref|XP_015312908|PREDICTED:;ref|XP_015312909|PREDICTED:;ref|XP_015312910|PREDICTED:;ref|XP_015312911|PREDICTED:;ref|XP_015312912|PREDICTED:	COMT	catechol O-methyltransferase isoform X1
544463393		ref|XP_005568034|PREDICTED:	UFD1L	ubiquitin fusion degradation protein 1 homolog isoform
544463441		ref|XP_005568058|PREDICTED:	DGCR2	integral membrane protein DGCR2/IDD isoform X2	1091800	1051420	1256540	1038400	1017510	735110	753001	799864	519806	586074	1120770	1286180	1310570	1043920	1064760	916643	1190330	1237370	1147720	958803	954547	1160630	1078250	1356320	1155700	933837	962713	970694	901671	1091480	1119120	1372260	1125860	1355530	1106430	1296950	1376370	1214310	1288310	1231920	1234550	1190430	1176310	1356000	1141410
544463536;544463538;982272989;982272992;982272995		ref|XP_005568102|PREDICTED:;ref|XP_005568103|PREDICTED:;ref|XP_015312944|PREDICTED:;ref|XP_015312945|PREDICTED:;ref|XP_015312946|PREDICTED:	BID	BH3-interacting domain death agonist isoform X2
544463555;544463557	A0A2K5X3X6	ref|XP_005568111|PREDICTED:;ref|XP_005568112|PREDICTED:	CECR1	adenosine deaminase CECR1 isoform X1	2916630	3003910	2643710	2803270	2727870	1503920	1581280	1386330	1544130	1591870	1917820	1810720	2017510	1917560	1918420	2243130	2237810	2254240	2343730	2315810	3113060	2820150	2900370	2431260	2479180	1890030	1447130	1511240	1567810	1533490	2140360	1806490	1849810	1796890	1858750	2284770	2188660	2336120	2261630	2294510	2830600	2477640	2728670	2820250	3385480
544463620	A0A2K5WW72	ref|XP_005568138|PREDICTED:	TTLL12	tubulin--tyrosine ligase-like protein 12, partial
544463720	A0A2K5TPE2	ref|XP_005568185|PREDICTED:	PYGB	glycogen phosphorylase, brain form
[truncated: 2,093 more rows]
[truncated: 286 more columns]

## Sheet: Table_S4
Results of CSF proteomics - elenbecestat/verubecestat study
[truncated: 3,352 more rows]
[truncated: 103 more columns]
